# Supplementary material for: Effects of Timber Harvests and Silvicultural Edges on Terrestrial Salamanders
Source: PLoS One. 2014 Dec 17;9(12):e114683. doi: 10.1371/journal.pone.0114683 (PMC4269416; doi:10.1371/journal.pone.0114683)
Supplement: S1 Data File — Salamander count data for harvest effect grids. Salamander counts by grid and sampling occasion at harvest effect grids for the most commonly encountered species (data are rarefied.). (CSV) [file pone.0114683.s008.csv]

Data file S1. Salamander count data for harvest effect grids. Salamander counts by grid and sampling occasion at harvest effect grids for the most commonly encountered species (data are rarefied.).
Unit	Grid	Trt	SlopeAzimuth	SlopeAspect	Year	Season	TrtPeriod	SamplePeriod	Check	Date	Precip	Temp	DWD	REBA	ZIZA	NOSL
1	1101A	Group	303	SW	2009	Spring	Post	4	1	90309	0	11.9	49.18	5	2	0
1	1101A	Group	303	SW	2009	Spring	Post	4	2	90424	0.25	12.2	49.18	2	1	0
1	1101A	Group	303	SW	2009	Spring	Post	4	3	90504	0.64	13.9	49.18	4	4	1
1	1101A	Group	303	SW	2009	Fall	Post	5	1	90912	0	18.6	49.18	0	0	0
1	1101A	Group	303	SW	2009	Fall	Post	5	2	90923	1.45	23.1	49.18	0	0	0
1	1101A	Group	303	SW	2009	Fall	Post	5	3	91013	0	10.8	49.18	13	0	0
1	1101A	Group	303	SW	2009	Fall	Post	5	4	91026	0.25	9.7	49.18	6	2	0
1	1101A	Group	303	SW	2009	Fall	Post	5	5	91106	0	4.7	49.18	4	2	0
1	1101A	Group	303	SW	2010	Spring	Post	6	1	100317	0	8.3	35.18	8	6	1
1	1101A	Group	303	SW	2010	Spring	Post	6	2	100402	0	12.8	35.18	5	1	0
1	1101A	Group	303	SW	2010	Spring	Post	6	3	100416	0	18.3	35.18	1	0	0
1	1101A	Group	303	SW	2010	Spring	Post	6	4	100430	0	13.9	35.18	1	0	0
1	1101A	Group	303	SW	2010	Fall	Post	7	1	100930	0	14.7	35.18	0	0	0
1	1101A	Group	303	SW	2010	Fall	Post	7	2	101012	0	18.6	35.18	2	0	0
1	1101A	Group	303	SW	2010	Fall	Post	7	3	101021	0.58	10	35.18	14	1	0
1	1101A	Group	303	SW	2010	Fall	Post	7	4	101108	0	4.4	35.18	0	0	0
1	1101A	Group	303	SW	2011	Spring	Post	8	1	110228	0	4.7	89.88	8	0	0
1	1101A	Group	303	SW	2011	Spring	Post	8	2	110314	0	3.3	89.88	19	6	0
1	1101A	Group	303	SW	2011	Spring	Post	8	3	110328	0	1.1	89.88	19	0	0
1	1101A	Group	303	SW	2011	Spring	Post	8	4	110412	0.23	12.2	89.88	6	1	0
1	1102A	Group	107	NE	2009	Spring	Post	4	1	90309	0	11.9	67.3	4	1	0
1	1102A	Group	107	NE	2009	Spring	Post	4	2	90423	0.56	8.6	67.3	2	0	0
1	1102A	Group	107	NE	2009	Spring	Post	4	3	90504	0.64	13.9	67.3	3	0	0
1	1102A	Group	107	NE	2009	Fall	Post	5	1	90912	0	18.6	67.3	0	0	0
1	1102A	Group	107	NE	2009	Fall	Post	5	2	90923	1.45	23.1	67.3	0	0	0
1	1102A	Group	107	NE	2009	Fall	Post	5	3	91013	0	10.8	67.3	6	2	0
1	1102A	Group	107	NE	2009	Fall	Post	5	4	91026	0.25	9.7	67.3	6	1	0
1	1102A	Group	107	NE	2009	Fall	Post	5	5	91106	0	4.7	67.3	0	4	0
1	1102A	Group	107	NE	2010	Spring	Post	6	1	100315	1.3	5.6	160.78	6	2	0
1	1102A	Group	107	NE	2010	Spring	Post	6	2	100401	0	13.6	160.78	1	2	0
1	1102A	Group	107	NE	2010	Spring	Post	6	3	100416	0	18.3	160.78	0	0	0
1	1102A	Group	107	NE	2010	Spring	Post	6	4	100430	0	13.9	160.78	0	0	0
1	1102A	Group	107	NE	2010	Fall	Post	7	1	100930	0	14.7	160.78	0	0	0
1	1102A	Group	107	NE	2010	Fall	Post	7	2	101012	0	18.6	160.78	0	0	0
1	1102A	Group	107	NE	2010	Fall	Post	7	3	101021	0.58	10	160.78	3	1	0
1	1102A	Group	107	NE	2010	Fall	Post	7	4	101108	0	4.4	160.78	0	1	0
1	1102A	Group	107	NE	2011	Spring	Post	8	1	110228	0	4.7	70.8	1	2	0
1	1102A	Group	107	NE	2011	Spring	Post	8	2	110314	0	3.3	70.8	7	2	0
1	1102A	Group	107	NE	2011	Spring	Post	8	3	110328	0	1.1	70.8	4	6	0
1	1102A	Group	107	NE	2011	Spring	Post	8	4	110412	0.23	12.2	70.8	2	1	1
1	1103A	Group	83	NE	2009	Spring	Post	4	1	90309	0	11.9	33.96	4	2	0
1	1103A	Group	83	NE	2009	Spring	Post	4	2	90424	0.25	12.2	33.96	1	6	0
1	1103A	Group	83	NE	2009	Spring	Post	4	3	90504	0.64	13.9	33.96	2	0	0
1	1103A	Group	83	NE	2009	Fall	Post	5	1	90912	0	18.6	33.96	0	0	0
1	1103A	Group	83	NE	2009	Fall	Post	5	2	90923	1.45	23.1	33.96	0	0	0
1	1103A	Group	83	NE	2009	Fall	Post	5	3	91013	0	10.8	33.96	2	6	0
1	1103A	Group	83	NE	2009	Fall	Post	5	4	91026	0.25	9.7	33.96	1	3	0
1	1103A	Group	83	NE	2009	Fall	Post	5	5	91106	0	4.7	33.96	1	5	0
1	1103A	Group	83	NE	2010	Spring	Post	6	1	100317	0	8.3	43.92	6	16	2
1	1103A	Group	83	NE	2010	Spring	Post	6	2	100402	0	12.8	43.92	5	2	1
1	1103A	Group	83	NE	2010	Spring	Post	6	3	100416	0	18.3	43.92	1	4	0
1	1103A	Group	83	NE	2010	Spring	Post	6	4	100430	0	13.9	43.92	0	3	0
1	1103A	Group	83	NE	2010	Fall	Post	7	1	100930	0	14.7	43.92	0	0	0
1	1103A	Group	83	NE	2010	Fall	Post	7	2	101012	0	18.6	43.92	2	0	0
1	1103A	Group	83	NE	2010	Fall	Post	7	3	101021	0.58	10	43.92	10	2	0
1	1103A	Group	83	NE	2010	Fall	Post	7	4	101108	0	4.4	43.92	3	1	0
1	1103A	Group	83	NE	2011	Spring	Post	8	1	110302	1.3	2.2	87.98	4	3	0
1	1103A	Group	83	NE	2011	Spring	Post	8	2	110314	0	3.3	87.98	8	4	0
1	1103A	Group	83	NE	2011	Spring	Post	8	3	110328	0	1.1	87.98	4	8	0
1	1103A	Group	83	NE	2011	Spring	Post	8	4	110412	0.23	12.2	87.98	2	2	1
1	1104A	Group	309	SW	2009	Spring	Post	4	1	90309	0	11.9	28.24	6	2	0
1	1104A	Group	309	SW	2009	Spring	Post	4	2	90424	0.25	12.2	28.24	4	2	1
1	1104A	Group	309	SW	2009	Spring	Post	4	3	90504	0.64	13.9	28.24	6	3	0
1	1104A	Group	309	SW	2009	Fall	Post	5	1	90912	0	18.6	28.24	0	0	0
1	1104A	Group	309	SW	2009	Fall	Post	5	2	90923	1.45	23.1	28.24	0	0	0
1	1104A	Group	309	SW	2009	Fall	Post	5	3	91013	0	10.8	28.24	8	6	0
1	1104A	Group	309	SW	2009	Fall	Post	5	4	91026	0.25	9.7	28.24	4	3	0
1	1104A	Group	309	SW	2009	Fall	Post	5	5	91106	0	4.7	28.24	2	4	0
1	1104A	Group	309	SW	2010	Spring	Post	6	1	100315	1.3	5.6	68.88	9	1	0
1	1104A	Group	309	SW	2010	Spring	Post	6	2	100402	0	12.8	68.88	3	3	0
1	1104A	Group	309	SW	2010	Spring	Post	6	3	100416	0	18.3	68.88	1	2	0
1	1104A	Group	309	SW	2010	Spring	Post	6	4	100430	0	13.9	68.88	1	1	1
1	1104A	Group	309	SW	2010	Fall	Post	7	1	100930	0	14.7	68.88	0	0	0
1	1104A	Group	309	SW	2010	Fall	Post	7	2	101012	0	18.6	68.88	3	0	1
1	1104A	Group	309	SW	2010	Fall	Post	7	3	101021	0.58	10	68.88	7	2	0
1	1104A	Group	309	SW	2010	Fall	Post	7	4	101108	0	4.4	68.88	6	2	0
1	1104A	Group	309	SW	2011	Spring	Post	8	1	110228	0	4.7	21.72	10	3	0
1	1104A	Group	309	SW	2011	Spring	Post	8	2	110314	0	3.3	21.72	14	7	0
1	1104A	Group	309	SW	2011	Spring	Post	8	3	110328	0	1.1	21.72	8	7	0
1	1104A	Group	309	SW	2011	Spring	Post	8	4	110412	0.23	12.2	21.72	14	4	0
1	1105A	Group	350	NE	2009	Spring	Post	4	1	90309	0	11.9	71.5	3	0	0
1	1105A	Group	350	NE	2009	Spring	Post	4	2	90423	0.56	8.6	71.5	8	10	0
1	1105A	Group	350	NE	2009	Spring	Post	4	3	90504	0.64	13.9	71.5	10	6	1
1	1105A	Group	350	NE	2009	Fall	Post	5	1	90912	0	18.6	71.5	0	0	0
1	1105A	Group	350	NE	2009	Fall	Post	5	2	90923	1.45	23.1	71.5	2	0	0
1	1105A	Group	350	NE	2009	Fall	Post	5	3	91013	0	10.8	71.5	5	9	0
1	1105A	Group	350	NE	2009	Fall	Post	5	4	91026	0.25	9.7	71.5	7	6	2
1	1105A	Group	350	NE	2009	Fall	Post	5	5	91106	0	4.7	71.5	0	3	0
1	1105A	Group	350	NE	2010	Spring	Post	6	1	100315	1.3	5.6	128.18	11	1	0
1	1105A	Group	350	NE	2010	Spring	Post	6	2	100401	0	13.6	128.18	8	10	0
1	1105A	Group	350	NE	2010	Spring	Post	6	3	100416	0	18.3	128.18	3	3	0
1	1105A	Group	350	NE	2010	Spring	Post	6	4	100430	0	13.9	128.18	4	2	0
1	1105A	Group	350	NE	2010	Fall	Post	7	1	100930	0	14.7	128.18	0	0	0
1	1105A	Group	350	NE	2010	Fall	Post	7	2	101012	0	18.6	128.18	3	0	1
1	1105A	Group	350	NE	2010	Fall	Post	7	3	101021	0.58	10	128.18	9	0	0
1	1105A	Group	350	NE	2010	Fall	Post	7	4	101108	0	4.4	128.18	2	0	0
1	1105A	Group	350	NE	2011	Spring	Post	8	1	110228	0	4.7	75.32	1	5	0
1	1105A	Group	350	NE	2011	Spring	Post	8	2	110314	0	3.3	75.32	4	9	0
1	1105A	Group	350	NE	2011	Spring	Post	8	3	110328	0	1.1	75.32	9	7	0
1	1105A	Group	350	NE	2011	Spring	Post	8	4	110412	0.23	12.2	75.32	6	9	0
1	1106A	Group	104	NE	2009	Spring	Post	4	1	90309	0	11.9	66.5	5	1	0
1	1106A	Group	104	NE	2009	Spring	Post	4	2	90423	0.56	8.6	66.5	6	1	0
1	1106A	Group	104	NE	2009	Spring	Post	4	3	90504	0.64	13.9	66.5	7	2	1
1	1106A	Group	104	NE	2009	Fall	Post	5	1	90912	0	18.6	66.5	0	0	0
1	1106A	Group	104	NE	2009	Fall	Post	5	2	90923	1.45	23.1	66.5	0	0	1
1	1106A	Group	104	NE	2009	Fall	Post	5	3	91013	0	10.8	66.5	10	5	0
1	1106A	Group	104	NE	2009	Fall	Post	5	4	91026	0.25	9.7	66.5	8	1	0
1	1106A	Group	104	NE	2009	Fall	Post	5	5	91106	0	4.7	66.5	5	2	0
1	1106A	Group	104	NE	2010	Spring	Post	6	1	100315	1.3	5.6	93.7	7	1	0
1	1106A	Group	104	NE	2010	Spring	Post	6	2	100401	0	13.6	93.7	3	2	0
1	1106A	Group	104	NE	2010	Spring	Post	6	3	100416	0	18.3	93.7	0	0	1
1	1106A	Group	104	NE	2010	Spring	Post	6	4	100430	0	13.9	93.7	0	0	1
1	1106A	Group	104	NE	2010	Fall	Post	7	1	100930	0	14.7	93.7	0	0	0
1	1106A	Group	104	NE	2010	Fall	Post	7	2	101012	0	18.6	93.7	0	0	0
1	1106A	Group	104	NE	2010	Fall	Post	7	3	101021	0.58	10	93.7	4	0	0
1	1106A	Group	104	NE	2010	Fall	Post	7	4	101108	0	4.4	93.7	4	0	0
1	1106A	Group	104	NE	2011	Spring	Post	8	1	110228	0	4.7	115.5	8	0	0
1	1106A	Group	104	NE	2011	Spring	Post	8	2	110314	0	3.3	115.5	14	6	0
1	1106A	Group	104	NE	2011	Spring	Post	8	3	110328	0	1.1	115.5	7	2	0
1	1106A	Group	104	NE	2011	Spring	Post	8	4	110412	0.23	12.2	115.5	2	0	1
1	1107A	Group	181	SW	2009	Spring	Post	4	1	90309	0	11.9	155.8	5	3	1
1	1107A	Group	181	SW	2009	Spring	Post	4	2	90423	0.56	8.6	155.8	3	0	0
1	1107A	Group	181	SW	2009	Spring	Post	4	3	90504	0.64	13.9	155.8	4	0	0
1	1107A	Group	181	SW	2009	Fall	Post	5	1	90912	0	18.6	155.8	0	0	1
1	1107A	Group	181	SW	2009	Fall	Post	5	2	90923	1.45	23.1	155.8	0	0	0
1	1107A	Group	181	SW	2009	Fall	Post	5	3	91013	0	10.8	155.8	5	0	0
1	1107A	Group	181	SW	2009	Fall	Post	5	4	91026	0.25	9.7	155.8	4	5	0
1	1107A	Group	181	SW	2009	Fall	Post	5	5	91106	0	4.7	155.8	4	4	0
1	1107A	Group	181	SW	2010	Spring	Post	6	1	100315	1.3	5.6	202.08	7	0	0
1	1107A	Group	181	SW	2010	Spring	Post	6	2	100402	0	12.8	202.08	3	1	0
1	1107A	Group	181	SW	2010	Spring	Post	6	3	100416	0	18.3	202.08	2	0	2
1	1107A	Group	181	SW	2010	Spring	Post	6	4	100430	0	13.9	202.08	1	0	0
1	1107A	Group	181	SW	2010	Fall	Post	7	1	100930	0	14.7	202.08	0	0	0
1	1107A	Group	181	SW	2010	Fall	Post	7	2	101012	0	18.6	202.08	0	0	0
1	1107A	Group	181	SW	2010	Fall	Post	7	3	101021	0.58	10	202.08	0	0	1
1	1107A	Group	181	SW	2010	Fall	Post	7	4	101108	0	4.4	202.08	3	0	0
1	1107A	Group	181	SW	2011	Spring	Post	8	1	110228	0	4.7	212.76	9	0	0
1	1107A	Group	181	SW	2011	Spring	Post	8	2	110314	0	3.3	212.76	12	2	0
1	1107A	Group	181	SW	2011	Spring	Post	8	3	110328	0	1.1	212.76	6	2	0
1	1107A	Group	181	SW	2011	Spring	Post	8	4	110412	0.23	12.2	212.76	8	0	2
1	1108A	Group	101	NE	2009	Spring	Post	4	1	90309	0	11.9	144.88	2	0	0
1	1108A	Group	101	NE	2009	Spring	Post	4	2	90424	0.25	12.2	144.88	4	4	2
1	1108A	Group	101	NE	2009	Spring	Post	4	3	90504	0.64	13.9	144.88	7	3	2
1	1108A	Group	101	NE	2009	Fall	Post	5	1	90912	0	18.6	144.88	0	0	0
1	1108A	Group	101	NE	2009	Fall	Post	5	2	90923	1.45	23.1	144.88	0	0	0
1	1108A	Group	101	NE	2009	Fall	Post	5	3	91013	0	10.8	144.88	10	5	1
1	1108A	Group	101	NE	2009	Fall	Post	5	4	91026	0.25	9.7	144.88	1	9	0
1	1108A	Group	101	NE	2009	Fall	Post	5	5	91106	0	4.7	144.88	1	6	0
1	1108A	Group	101	NE	2010	Spring	Post	6	1	100317	0	8.3	68.42	3	14	0
1	1108A	Group	101	NE	2010	Spring	Post	6	2	100402	0	12.8	68.42	3	4	0
1	1108A	Group	101	NE	2010	Spring	Post	6	3	100416	0	18.3	68.42	0	0	0
1	1108A	Group	101	NE	2010	Spring	Post	6	4	100430	0	13.9	68.42	1	0	1
1	1108A	Group	101	NE	2010	Fall	Post	7	1	100930	0	14.7	68.42	0	0	0
1	1108A	Group	101	NE	2010	Fall	Post	7	2	101012	0	18.6	68.42	1	0	0
1	1108A	Group	101	NE	2010	Fall	Post	7	3	101021	0.58	10	68.42	5	6	0
1	1108A	Group	101	NE	2010	Fall	Post	7	4	101108	0	4.4	68.42	4	3	0
1	1108A	Group	101	NE	2011	Spring	Post	8	1	110228	0	4.7	105.04	5	0	0
1	1108A	Group	101	NE	2011	Spring	Post	8	2	110314	0	3.3	105.04	6	8	0
1	1108A	Group	101	NE	2011	Spring	Post	8	3	110328	0	1.1	105.04	5	8	0
1	1108A	Group	101	NE	2011	Spring	Post	8	4	110412	0.23	12.2	105.04	0	4	1
2	1201A	Control	54	NE	2009	Fall	Post	5	1	90908	0.74	19.7	21.5	1	0	5
2	1201A	Control	54	NE	2009	Fall	Post	5	2	90922	0.84	23.3	21.5	4	0	3
2	1201A	Control	54	NE	2009	Fall	Post	5	3	91005	0	10.3	21.5	19	7	4
2	1201A	Control	54	NE	2009	Fall	Post	5	4	91019	0.08	3.6	21.5	2	6	1
2	1201A	Control	54	NE	2009	Fall	Post	5	5	91102	2.36	5.6	21.5	2	1	1
2	1201A	Control	54	NE	2010	Spring	Post	6	1	100315	1.3	5.6	21.5	4	3	0
2	1201A	Control	54	NE	2010	Spring	Post	6	2	100329	0.56	3.9	21.5	14	7	0
2	1201A	Control	54	NE	2010	Spring	Post	6	3	100412	0	14.2	21.5	9	10	1
2	1201A	Control	54	NE	2010	Spring	Post	6	4	100426	3.23	13.1	21.5	2	4	2
2	1201A	Control	54	NE	2010	Fall	Post	7	1	101006	0	8.6	21.5	14	16	9
2	1201A	Control	54	NE	2010	Fall	Post	7	2	101018	0	15.3	21.5	19	28	9
2	1201A	Control	54	NE	2010	Fall	Post	7	3	101025	0	20.3	21.5	30	24	4
2	1201A	Control	54	NE	2010	Fall	Post	7	4	101109	0	10	21.5	12	3	1
2	1201A	Control	54	NE	2011	Spring	Post	8	1	110301	1.3	1.1	3.08	2	0	0
2	1201A	Control	54	NE	2011	Spring	Post	8	2	110314	0	3.3	3.08	16	1	1
2	1201A	Control	54	NE	2011	Spring	Post	8	3	110406	5.49	6.7	3.08	9	6	2
2	1201A	Control	54	NE	2011	Spring	Post	8	4	110418	1.42	11.9	3.08	11	6	3
2	1202A	Control	220	SW	2009	Spring	Post	4	1	90305	0	-3.3	3.72	20	5	0
2	1202A	Control	220	SW	2009	Spring	Post	4	2	90423	0.56	8.6	3.72	14	7	0
2	1202A	Control	220	SW	2009	Spring	Post	4	3	90504	0.64	13.9	3.72	11	7	3
2	1202A	Control	220	SW	2009	Fall	Post	5	1	90908	0.74	19.7	3.72	0	0	0
2	1202A	Control	220	SW	2009	Fall	Post	5	2	90922	0.84	23.3	3.72	0	0	1
2	1202A	Control	220	SW	2009	Fall	Post	5	3	91005	0	10.3	3.72	21	1	1
2	1202A	Control	220	SW	2009	Fall	Post	5	4	91019	0.08	3.6	3.72	15	5	0
2	1202A	Control	220	SW	2009	Fall	Post	5	5	91102	2.36	5.6	3.72	6	2	1
2	1202A	Control	220	SW	2010	Spring	Post	6	1	100315	1.3	5.6	3.4	9	6	0
2	1202A	Control	220	SW	2010	Spring	Post	6	2	100329	0.56	3.9	3.4	8	3	1
2	1202A	Control	220	SW	2010	Spring	Post	6	3	100412	0	14.2	3.4	7	5	2
2	1202A	Control	220	SW	2010	Spring	Post	6	4	100426	3.23	13.1	3.4	4	1	3
2	1202A	Control	220	SW	2010	Fall	Post	7	1	100927	0	13.6	3.4	0	0	0
2	1202A	Control	220	SW	2010	Fall	Post	7	2	101018	0	15.3	3.4	3	0	0
2	1202A	Control	220	SW	2010	Fall	Post	7	3	101025	0	20.3	3.4	1	0	0
2	1202A	Control	220	SW	2010	Fall	Post	7	4	101109	0	10	3.4	9	1	0
2	1202A	Control	220	SW	2011	Spring	Post	8	1	110301	1.3	1.1	19.68	5	7	0
2	1202A	Control	220	SW	2011	Spring	Post	8	2	110314	0	3.3	19.68	17	7	1
2	1202A	Control	220	SW	2011	Spring	Post	8	3	110406	5.49	6.7	19.68	16	10	1
2	1202A	Control	220	SW	2011	Spring	Post	8	4	110418	1.42	11.9	19.68	7	5	2
2	1203A	Control	42	NE	2009	Fall	Post	5	1	90908	0.74	19.7	72.36	0	0	2
2	1203A	Control	42	NE	2009	Fall	Post	5	2	90922	0.84	23.3	72.36	5	0	1
2	1203A	Control	42	NE	2009	Fall	Post	5	3	91005	0	10.3	72.36	20	15	6
2	1203A	Control	42	NE	2009	Fall	Post	5	4	91019	0.08	3.6	72.36	11	3	0
2	1203A	Control	42	NE	2009	Fall	Post	5	5	91102	2.36	5.6	72.36	1	1	0
2	1203A	Control	42	NE	2010	Spring	Post	6	1	100315	1.3	5.6	72.36	9	1	0
2	1203A	Control	42	NE	2010	Spring	Post	6	2	100329	0.56	3.9	72.36	8	8	0
2	1203A	Control	42	NE	2010	Spring	Post	6	3	100412	0	14.2	72.36	8	20	0
2	1203A	Control	42	NE	2010	Spring	Post	6	4	100426	3.23	13.1	72.36	1	6	1
2	1203A	Control	42	NE	2010	Fall	Post	7	1	101006	0	8.6	72.36	12	3	3
2	1203A	Control	42	NE	2010	Fall	Post	7	2	101018	0	15.3	72.36	14	12	2
2	1203A	Control	42	NE	2010	Fall	Post	7	3	101025	0	20.3	72.36	28	3	3
2	1203A	Control	42	NE	2010	Fall	Post	7	4	101109	0	10	72.36	9	7	1
2	1203A	Control	42	NE	2011	Spring	Post	8	1	110301	1.3	1.1	52.08	2	0	1
2	1203A	Control	42	NE	2011	Spring	Post	8	2	110314	0	3.3	52.08	6	4	2
2	1203A	Control	42	NE	2011	Spring	Post	8	3	110406	5.49	6.7	52.08	10	5	1
2	1203A	Control	42	NE	2011	Spring	Post	8	4	110418	1.42	11.9	52.08	7	14	10
2	1204A	Control	180	SW	2009	Spring	Post	4	1	90305	0	-3.3	57.46	13	2	0
2	1204A	Control	180	SW	2009	Spring	Post	4	2	90423	0.56	8.6	57.46	5	2	0
2	1204A	Control	180	SW	2009	Spring	Post	4	3	90504	0.64	13.9	57.46	6	1	1
2	1204A	Control	180	SW	2009	Fall	Post	5	1	90908	0.74	19.7	57.46	0	0	0
2	1204A	Control	180	SW	2009	Fall	Post	5	2	90922	0.84	23.3	57.46	0	0	0
2	1204A	Control	180	SW	2009	Fall	Post	5	3	91007	0	12.8	57.46	17	0	1
2	1204A	Control	180	SW	2009	Fall	Post	5	4	91019	0.08	3.6	57.46	12	0	0
2	1204A	Control	180	SW	2009	Fall	Post	5	5	91102	2.36	5.6	57.46	3	0	0
2	1204A	Control	180	SW	2010	Spring	Post	6	1	100315	1.3	5.6	71.94	10	4	0
2	1204A	Control	180	SW	2010	Spring	Post	6	2	100329	0.56	3.9	71.94	4	1	0
2	1204A	Control	180	SW	2010	Spring	Post	6	3	100412	0	14.2	71.94	3	1	0
2	1204A	Control	180	SW	2010	Spring	Post	6	4	100426	3.23	13.1	71.94	0	0	2
2	1204A	Control	180	SW	2010	Fall	Post	7	1	101006	0	8.6	71.94	1	0	0
2	1204A	Control	180	SW	2010	Fall	Post	7	2	101018	0	15.3	71.94	9	1	0
2	1204A	Control	180	SW	2010	Fall	Post	7	3	101025	0	20.3	71.94	18	1	0
2	1204A	Control	180	SW	2010	Fall	Post	7	4	101109	0	10	71.94	30	5	0
2	1204A	Control	180	SW	2011	Spring	Post	8	1	110302	1.3	2.2	40.48	13	0	0
2	1204A	Control	180	SW	2011	Spring	Post	8	2	110314	0	3.3	40.48	24	2	0
2	1204A	Control	180	SW	2011	Spring	Post	8	3	110406	5.49	6.7	40.48	15	7	0
2	1204A	Control	180	SW	2011	Spring	Post	8	4	110420	5.03	13.9	40.48	4	5	0
2	1205A	Control	341	NE	2009	Fall	Post	5	1	90908	0.74	19.7	13.42	0	0	3
2	1205A	Control	341	NE	2009	Fall	Post	5	2	90922	0.84	23.3	13.42	0	0	1
2	1205A	Control	341	NE	2009	Fall	Post	5	3	91005	0	10.3	13.42	15	6	4
2	1205A	Control	341	NE	2009	Fall	Post	5	4	91019	0.08	3.6	13.42	12	7	2
2	1205A	Control	341	NE	2009	Fall	Post	5	5	91102	2.36	5.6	13.42	4	0	0
2	1205A	Control	341	NE	2010	Spring	Post	6	1	100315	1.3	5.6	13.42	2	1	0
2	1205A	Control	341	NE	2010	Spring	Post	6	2	100329	0.56	3.9	13.42	3	4	0
2	1205A	Control	341	NE	2010	Spring	Post	6	3	100412	0	14.2	13.42	8	10	3
2	1205A	Control	341	NE	2010	Spring	Post	6	4	100426	3.23	13.1	13.42	1	3	4
2	1205A	Control	341	NE	2010	Fall	Post	7	1	101006	0	8.6	13.42	13	3	1
2	1205A	Control	341	NE	2010	Fall	Post	7	2	101018	0	15.3	13.42	7	2	0
2	1205A	Control	341	NE	2010	Fall	Post	7	3	101025	0	20.3	13.42	15	4	1
2	1205A	Control	341	NE	2010	Fall	Post	7	4	101109	0	10	13.42	12	1	0
2	1205A	Control	341	NE	2011	Spring	Post	8	1	110302	1.3	2.2	17.54	4	2	0
2	1205A	Control	341	NE	2011	Spring	Post	8	2	110314	0	3.3	17.54	8	3	0
2	1205A	Control	341	NE	2011	Spring	Post	8	3	110406	5.49	6.7	17.54	10	0	0
2	1205A	Control	341	NE	2011	Spring	Post	8	4	110420	5.03	13.9	17.54	0	0	0
2	1206A	Control	7	NE	2009	Fall	Post	5	1	90908	0.74	19.7	32.44	1	0	1
2	1206A	Control	7	NE	2009	Fall	Post	5	2	90922	0.84	23.3	32.44	1	0	1
2	1206A	Control	7	NE	2009	Fall	Post	5	3	91007	0	12.8	32.44	17	5	1
2	1206A	Control	7	NE	2009	Fall	Post	5	4	91019	0.08	3.6	32.44	8	9	0
2	1206A	Control	7	NE	2009	Fall	Post	5	5	91102	2.36	5.6	32.44	1	1	0
2	1206A	Control	7	NE	2010	Spring	Post	6	1	100315	1.3	5.6	32.44	5	4	0
2	1206A	Control	7	NE	2010	Spring	Post	6	2	100329	0.56	3.9	32.44	7	7	1
2	1206A	Control	7	NE	2010	Spring	Post	6	3	100412	0	14.2	32.44	11	15	2
2	1206A	Control	7	NE	2010	Spring	Post	6	4	100426	3.23	13.1	32.44	1	7	3
2	1206A	Control	7	NE	2010	Fall	Post	7	1	101006	0	8.6	32.44	17	23	0
2	1206A	Control	7	NE	2010	Fall	Post	7	2	101018	0	15.3	32.44	20	35	1
2	1206A	Control	7	NE	2010	Fall	Post	7	3	101025	0	20.3	32.44	22	16	0
2	1206A	Control	7	NE	2010	Fall	Post	7	4	101109	0	10	32.44	12	11	0
2	1206A	Control	7	NE	2011	Spring	Post	8	1	110302	1.3	2.2	31.02	4	3	0
2	1206A	Control	7	NE	2011	Spring	Post	8	2	110314	0	3.3	31.02	12	5	1
2	1206A	Control	7	NE	2011	Spring	Post	8	3	110406	5.49	6.7	31.02	20	11	1
2	1206A	Control	7	NE	2011	Spring	Post	8	4	110420	5.03	13.9	31.02	13	10	4
2	1207A	Control	184	SW	2009	Fall	Post	5	1	90908	0.74	19.7	52.88	0	0	0
2	1207A	Control	184	SW	2009	Fall	Post	5	2	90922	0.84	23.3	52.88	0	0	0
2	1207A	Control	184	SW	2009	Fall	Post	5	3	91007	0	12.8	52.88	14	0	1
2	1207A	Control	184	SW	2009	Fall	Post	5	4	91019	0.08	3.6	52.88	7	1	0
2	1207A	Control	184	SW	2009	Fall	Post	5	5	91102	2.36	5.6	52.88	2	2	0
2	1207A	Control	184	SW	2010	Spring	Post	6	1	100315	1.3	5.6	52.88	4	1	1
2	1207A	Control	184	SW	2010	Spring	Post	6	2	100329	0.56	3.9	52.88	9	1	1
2	1207A	Control	184	SW	2010	Spring	Post	6	3	100412	0	14.2	52.88	8	2	1
2	1207A	Control	184	SW	2010	Spring	Post	6	4	100426	3.23	13.1	52.88	2	0	2
2	1207A	Control	184	SW	2010	Fall	Post	7	1	100927	0	13.6	52.88	2	0	0
2	1207A	Control	184	SW	2010	Fall	Post	7	2	101018	0	15.3	52.88	4	0	0
2	1207A	Control	184	SW	2010	Fall	Post	7	3	101025	0	20.3	52.88	5	1	0
2	1207A	Control	184	SW	2010	Fall	Post	7	4	101109	0	10	52.88	10	3	0
2	1207A	Control	184	SW	2011	Spring	Post	8	1	110301	1.3	1.1	53.9	5	3	0
2	1207A	Control	184	SW	2011	Spring	Post	8	2	110314	0	3.3	53.9	13	4	0
2	1207A	Control	184	SW	2011	Spring	Post	8	3	110406	5.49	6.7	53.9	8	2	1
2	1207A	Control	184	SW	2011	Spring	Post	8	4	110418	1.42	11.9	53.9	9	2	1
2	1208A	Control	263	SW	2009	Fall	Post	5	1	90908	0.74	19.7	100.28	0	0	0
2	1208A	Control	263	SW	2009	Fall	Post	5	2	90922	0.84	23.3	100.28	0	0	0
2	1208A	Control	263	SW	2009	Fall	Post	5	3	91007	0	12.8	100.28	6	0	0
2	1208A	Control	263	SW	2009	Fall	Post	5	4	91019	0.08	3.6	100.28	8	2	0
2	1208A	Control	263	SW	2009	Fall	Post	5	5	91102	2.36	5.6	100.28	3	1	0
2	1208A	Control	263	SW	2010	Spring	Post	6	1	100315	1.3	5.6	100.28	0	1	0
2	1208A	Control	263	SW	2010	Spring	Post	6	2	100329	0.56	3.9	100.28	2	2	0
2	1208A	Control	263	SW	2010	Spring	Post	6	3	100412	0	14.2	100.28	4	0	2
2	1208A	Control	263	SW	2010	Spring	Post	6	4	100426	3.23	13.1	100.28	1	0	2
2	1208A	Control	263	SW	2010	Fall	Post	7	1	101006	0	8.6	100.28	3	0	0
2	1208A	Control	263	SW	2010	Fall	Post	7	2	101018	0	15.3	100.28	8	0	0
2	1208A	Control	263	SW	2010	Fall	Post	7	3	101025	0	20.3	100.28	8	3	0
2	1208A	Control	263	SW	2010	Fall	Post	7	4	101109	0	10	100.28	8	4	0
2	1208A	Control	263	SW	2011	Spring	Post	8	1	110302	1.3	2.2	63.54	4	4	0
2	1208A	Control	263	SW	2011	Spring	Post	8	2	110314	0	3.3	63.54	17	1	0
2	1208A	Control	263	SW	2011	Spring	Post	8	3	110406	5.49	6.7	63.54	10	6	0
2	1208A	Control	263	SW	2011	Spring	Post	8	4	110420	5.03	13.9	63.54	3	1	3
3	1301A1	Shwd	45	NE	2009	Spring	Post	4	1	90306	0	19.4	19.44	9	3	0
3	1301A1	Shwd	45	NE	2009	Spring	Post	4	2	90422	0.61	4.4	19.44	3	1	1
3	1301A1	Shwd	45	NE	2009	Spring	Post	4	3	90505	0	14.7	19.44	11	8	2
3	1301A1	Shwd	45	NE	2009	Fall	Post	5	1	90915	0	17.5	19.44	1	0	9
3	1301A1	Shwd	45	NE	2009	Fall	Post	5	2	90928	2.21	16.9	19.44	11	0	4
3	1301A1	Shwd	45	NE	2009	Fall	Post	5	3	91012	1.35	6.4	19.44	4	1	1
3	1301A1	Shwd	45	NE	2009	Fall	Post	5	4	91022	0	11.7	19.44	2	4	1
3	1301A1	Shwd	45	NE	2009	Fall	Post	5	5	91109	0	13.9	19.44	2	5	0
3	1301A1	Shwd	45	NE	2010	Spring	Post	6	1	100313	0.18	8.6	85.14	2	2	0
3	1301A1	Shwd	45	NE	2010	Spring	Post	6	2	100330	0.79	5.6	85.14	7	6	0
3	1301A1	Shwd	45	NE	2010	Spring	Post	6	3	100413	0	16.7	85.14	5	3	4
3	1301A1	Shwd	45	NE	2010	Spring	Post	6	4	100427	3.05	11.1	85.14	0	5	5
3	1301A1	Shwd	45	NE	2010	Fall	Post	7	1	101007	0	11.9	85.14	8	5	1
3	1301A1	Shwd	45	NE	2010	Fall	Post	7	2	101019	0	12.5	85.14	1	0	0
3	1301A1	Shwd	45	NE	2010	Fall	Post	7	3	101101	0	7.2	85.14	0	3	0
3	1301A1	Shwd	45	NE	2010	Fall	Post	7	4	101112	0	11.9	85.14	4	1	0
3	1301A1	Shwd	45	NE	2011	Spring	Post	8	1	110301	1.3	1.1	52.32	0	0	0
3	1301A1	Shwd	45	NE	2011	Spring	Post	8	2	110318	0.71	14.4	52.32	4	7	1
3	1301A1	Shwd	45	NE	2011	Spring	Post	8	3	110406	5.49	6.7	52.32	12	7	5
3	1301A1	Shwd	45	NE	2011	Spring	Post	8	4	110414	1.12	10.8	52.32	4	10	3
3	1301A2	Shwd	325	NE	2009	Spring	Post	4	1	90306	0	19.4	13.58	10	1	0
3	1301A2	Shwd	325	NE	2009	Spring	Post	4	2	90422	0.61	4.4	13.58	8	1	1
3	1301A2	Shwd	325	NE	2009	Spring	Post	4	3	90505	0	14.7	13.58	8	4	1
3	1301A2	Shwd	325	NE	2009	Fall	Post	5	1	90915	0	17.5	13.58	1	0	2
3	1301A2	Shwd	325	NE	2009	Fall	Post	5	2	90928	2.21	16.9	13.58	8	0	3
3	1301A2	Shwd	325	NE	2009	Fall	Post	5	3	91012	1.35	6.4	13.58	11	1	1
3	1301A2	Shwd	325	NE	2009	Fall	Post	5	4	91022	0	11.7	13.58	11	3	3
3	1301A2	Shwd	325	NE	2009	Fall	Post	5	5	91109	0	13.9	13.58	6	3	1
3	1301A2	Shwd	325	NE	2010	Spring	Post	6	1	100314	0.84	5.3	23.52	0	0	0
3	1301A2	Shwd	325	NE	2010	Spring	Post	6	2	100330	0.79	5.6	23.52	4	0	0
3	1301A2	Shwd	325	NE	2010	Spring	Post	6	3	100413	0	16.7	23.52	9	1	3
3	1301A2	Shwd	325	NE	2010	Spring	Post	6	4	100427	3.05	11.1	23.52	1	0	2
3	1301A2	Shwd	325	NE	2010	Fall	Post	7	1	101007	0	11.9	23.52	10	0	0
3	1301A2	Shwd	325	NE	2010	Fall	Post	7	2	101019	0	12.5	23.52	7	0	0
3	1301A2	Shwd	325	NE	2010	Fall	Post	7	3	101101	0	7.2	23.52	7	2	0
3	1301A2	Shwd	325	NE	2010	Fall	Post	7	4	101112	0	11.9	23.52	10	1	0
3	1301A2	Shwd	325	NE	2011	Spring	Post	8	1	110301	1.3	1.1	17.54	2	0	0
3	1301A2	Shwd	325	NE	2011	Spring	Post	8	2	110318	0.71	14.4	17.54	15	4	0
3	1301A2	Shwd	325	NE	2011	Spring	Post	8	3	110406	5.49	6.7	17.54	18	7	1
3	1301A2	Shwd	325	NE	2011	Spring	Post	8	4	110414	1.12	10.8	17.54	12	7	7
3	1301A3	Shwd_adj	315	SW	2009	Spring	Post	4	1	90306	0	19.4	32.48	17	0	0
3	1301A3	Shwd_adj	315	SW	2009	Spring	Post	4	2	90422	0.61	4.4	32.48	10	3	0
3	1301A3	Shwd_adj	315	SW	2009	Spring	Post	4	3	90505	0	14.7	32.48	6	7	0
3	1301A3	Shwd_adj	315	SW	2009	Fall	Post	5	1	90915	0	17.5	32.48	1	0	1
3	1301A3	Shwd_adj	315	SW	2009	Fall	Post	5	2	90928	2.21	16.9	32.48	8	0	0
3	1301A3	Shwd_adj	315	SW	2009	Fall	Post	5	3	91012	1.35	6.4	32.48	4	5	1
3	1301A3	Shwd_adj	315	SW	2009	Fall	Post	5	4	91022	0	11.7	32.48	9	5	1
3	1301A3	Shwd_adj	315	SW	2009	Fall	Post	5	5	91109	0	13.9	32.48	4	3	1
3	1301A3	Shwd_adj	315	SW	2010	Spring	Post	6	1	100314	0.84	5.3	51.76	6	0	0
3	1301A3	Shwd_adj	315	SW	2010	Spring	Post	6	2	100330	0.79	5.6	51.76	5	4	0
3	1301A3	Shwd_adj	315	SW	2010	Spring	Post	6	3	100413	0	16.7	51.76	3	2	2
3	1301A3	Shwd_adj	315	SW	2010	Spring	Post	6	4	100427	3.05	11.1	51.76	7	1	1
3	1301A3	Shwd_adj	315	SW	2010	Fall	Post	7	1	101007	0	11.9	51.76	9	0	0
3	1301A3	Shwd_adj	315	SW	2010	Fall	Post	7	2	101019	0	12.5	51.76	2	0	0
3	1301A3	Shwd_adj	315	SW	2010	Fall	Post	7	3	101101	0	7.2	51.76	7	2	1
3	1301A3	Shwd_adj	315	SW	2010	Fall	Post	7	4	101112	0	11.9	51.76	8	2	0
3	1301A3	Shwd_adj	315	SW	2011	Spring	Post	8	1	110301	1.3	1.1	104.18	5	4	0
3	1301A3	Shwd_adj	315	SW	2011	Spring	Post	8	2	110318	0.71	14.4	104.18	13	2	1
3	1301A3	Shwd_adj	315	SW	2011	Spring	Post	8	3	110406	5.49	6.7	104.18	11	7	2
3	1301A3	Shwd_adj	315	SW	2011	Spring	Post	8	4	110414	1.12	10.8	104.18	2	3	2
3	1302A1	CC	130	NE	2009	Spring	Post	4	1	90316	0	8.1	62.9	5	8	0
3	1302A1	CC	130	NE	2009	Spring	Post	4	2	90422	0.61	4.4	62.9	4	7	2
3	1302A1	CC	130	NE	2009	Spring	Post	4	3	90505	0	14.7	62.9	6	1	0
3	1302A1	CC	130	NE	2009	Fall	Post	5	1	90915	0	17.5	62.9	0	0	1
3	1302A1	CC	130	NE	2009	Fall	Post	5	2	90928	2.21	16.9	62.9	2	1	0
3	1302A1	CC	130	NE	2009	Fall	Post	5	3	91012	1.35	6.4	62.9	5	4	0
3	1302A1	CC	130	NE	2009	Fall	Post	5	4	91022	0	11.7	62.9	17	21	0
3	1302A1	CC	130	NE	2009	Fall	Post	5	5	91109	0	13.9	62.9	7	5	0
3	1302A1	CC	130	NE	2010	Spring	Post	6	1	100314	0.84	5.3	35.94	10	11	0
3	1302A1	CC	130	NE	2010	Spring	Post	6	2	100401	0	13.6	35.94	8	18	0
3	1302A1	CC	130	NE	2010	Spring	Post	6	3	100414	0	17.8	35.94	0	1	0
3	1302A1	CC	130	NE	2010	Spring	Post	6	4	100427	3.05	11.1	35.94	2	5	3
3	1302A1	CC	130	NE	2010	Fall	Post	7	1	101007	0	11.9	35.94	2	0	0
3	1302A1	CC	130	NE	2010	Fall	Post	7	2	101019	0	12.5	35.94	3	6	0
3	1302A1	CC	130	NE	2010	Fall	Post	7	3	101101	0	7.2	35.94	4	10	0
3	1302A1	CC	130	NE	2010	Fall	Post	7	4	101112	0	11.9	35.94	12	8	0
3	1302A1	CC	130	NE	2011	Spring	Post	8	1	110301	1.3	1.1	80.54	1	3	0
3	1302A1	CC	130	NE	2011	Spring	Post	8	2	110318	0.71	14.4	80.54	22	23	0
3	1302A1	CC	130	NE	2011	Spring	Post	8	3	110406	5.49	6.7	80.54	15	13	0
3	1302A1	CC	130	NE	2011	Spring	Post	8	4	110414	1.12	10.8	80.54	2	7	2
3	1302A2	CC	312	SW	2009	Spring	Post	4	1	90316	0	8.1	31.98	12	3	0
3	1302A2	CC	312	SW	2009	Spring	Post	4	2	90422	0.61	4.4	31.98	4	2	0
3	1302A2	CC	312	SW	2009	Spring	Post	4	3	90505	0	14.7	31.98	3	3	0
3	1302A2	CC	312	SW	2009	Fall	Post	5	1	90915	0	17.5	31.98	0	0	0
3	1302A2	CC	312	SW	2009	Fall	Post	5	2	90928	2.21	16.9	31.98	1	1	0
3	1302A2	CC	312	SW	2009	Fall	Post	5	3	91012	1.35	6.4	31.98	1	1	0
3	1302A2	CC	312	SW	2009	Fall	Post	5	4	91022	0	11.7	31.98	7	0	2
3	1302A2	CC	312	SW	2009	Fall	Post	5	5	91109	0	13.9	31.98	2	7	0
3	1302A2	CC	312	SW	2010	Spring	Post	6	1	100314	0.84	5.3	69.52	5	5	0
3	1302A2	CC	312	SW	2010	Spring	Post	6	2	100401	0	13.6	69.52	9	3	0
3	1302A2	CC	312	SW	2010	Spring	Post	6	3	100414	0	17.8	69.52	1	0	0
3	1302A2	CC	312	SW	2010	Spring	Post	6	4	100427	3.05	11.1	69.52	2	2	2
3	1302A2	CC	312	SW	2010	Fall	Post	7	1	101007	0	11.9	69.52	2	0	0
3	1302A2	CC	312	SW	2010	Fall	Post	7	2	101019	0	12.5	69.52	1	0	0
3	1302A2	CC	312	SW	2010	Fall	Post	7	3	101101	0	7.2	69.52	6	1	0
3	1302A2	CC	312	SW	2010	Fall	Post	7	4	101112	0	11.9	69.52	8	3	0
3	1302A2	CC	312	SW	2011	Spring	Post	8	1	110301	1.3	1.1	51.7	2	1	0
3	1302A2	CC	312	SW	2011	Spring	Post	8	2	110318	0.71	14.4	51.7	16	15	0
3	1302A2	CC	312	SW	2011	Spring	Post	8	3	110406	5.49	6.7	51.7	13	7	2
3	1302A2	CC	312	SW	2011	Spring	Post	8	4	110414	1.12	10.8	51.7	4	3	0
3	1302A3	CC_adj	350	NE	2009	Spring	Post	4	1	90306	0	19.4	31.78	7	5	0
3	1302A3	CC_adj	350	NE	2009	Spring	Post	4	2	90422	0.61	4.4	31.78	8	7	1
3	1302A3	CC_adj	350	NE	2009	Spring	Post	4	3	90505	0	14.7	31.78	7	3	0
3	1302A3	CC_adj	350	NE	2009	Fall	Post	5	1	90915	0	17.5	31.78	1	0	2
3	1302A3	CC_adj	350	NE	2009	Fall	Post	5	2	90928	2.21	16.9	31.78	16	2	6
3	1302A3	CC_adj	350	NE	2009	Fall	Post	5	3	91012	1.35	6.4	31.78	9	10	0
3	1302A3	CC_adj	350	NE	2009	Fall	Post	5	4	91022	0	11.7	31.78	10	18	1
3	1302A3	CC_adj	350	NE	2009	Fall	Post	5	5	91109	0	13.9	31.78	6	12	0
3	1302A3	CC_adj	350	NE	2010	Spring	Post	6	1	100314	0.84	5.3	44.34	1	3	0
3	1302A3	CC_adj	350	NE	2010	Spring	Post	6	2	100401	0	13.6	44.34	10	14	1
3	1302A3	CC_adj	350	NE	2010	Spring	Post	6	3	100414	0	17.8	44.34	8	17	5
3	1302A3	CC_adj	350	NE	2010	Spring	Post	6	4	100427	3.05	11.1	44.34	1	6	3
3	1302A3	CC_adj	350	NE	2010	Fall	Post	7	1	101007	0	11.9	44.34	12	6	4
3	1302A3	CC_adj	350	NE	2010	Fall	Post	7	2	101019	0	12.5	44.34	1	2	1
3	1302A3	CC_adj	350	NE	2010	Fall	Post	7	3	101101	0	7.2	44.34	21	5	0
3	1302A3	CC_adj	350	NE	2010	Fall	Post	7	4	101112	0	11.9	44.34	21	4	0
3	1302A3	CC_adj	350	NE	2011	Spring	Post	8	1	110301	1.3	1.1	51.98	6	14	0
3	1302A3	CC_adj	350	NE	2011	Spring	Post	8	2	110318	0.71	14.4	51.98	4	18	0
3	1302A3	CC_adj	350	NE	2011	Spring	Post	8	3	110406	5.49	6.7	51.98	14	22	3
3	1302A3	CC_adj	350	NE	2011	Spring	Post	8	4	110414	1.12	10.8	51.98	10	25	9
3	1303A1	Shwd	134	NE	2010	Fall	Post	7	1	101007	0	11.9	97.08	0	0	0
3	1303A1	Shwd	134	NE	2010	Fall	Post	7	2	101019	0	12.5	99.08	0	0	0
3	1303A1	Shwd	134	NE	2010	Fall	Post	7	3	101101	0	7.2	99.08	3	1	0
3	1303A1	Shwd	134	NE	2010	Fall	Post	7	4	101112	0	11.9	99.08	5	0	0
3	1303A1	Shwd	134	NE	2011	Spring	Post	8	1	110301	1.3	1.1	99.08	0	3	0
3	1303A1	Shwd	134	NE	2011	Spring	Post	8	2	110318	0.71	14.4	99.08	12	8	0
3	1303A1	Shwd	134	NE	2011	Spring	Post	8	3	110331	0	0.8	99.08	16	8	0
3	1303A1	Shwd	134	NE	2011	Spring	Post	8	4	110414	1.12	10.8	99.08	4	1	0
3	1303A2	Shwd	140	SW	2009	Spring	Post	4	1	90319	0	13.3	70.16	6	5	0
3	1303A2	Shwd	140	SW	2009	Spring	Post	4	2	90420	0.25	10.3	70.16	3	2	0
3	1303A2	Shwd	140	SW	2009	Spring	Post	4	3	90505	0	14.7	70.16	4	2	0
3	1303A2	Shwd	140	SW	2009	Fall	Post	5	1	90915	0	17.5	70.16	0	0	1
3	1303A2	Shwd	140	SW	2009	Fall	Post	5	2	90928	2.21	16.9	70.16	0	0	1
3	1303A2	Shwd	140	SW	2009	Fall	Post	5	3	91012	1.35	6.4	70.16	9	2	0
3	1303A2	Shwd	140	SW	2009	Fall	Post	5	4	91022	0	11.7	70.16	10	5	0
3	1303A2	Shwd	140	SW	2009	Fall	Post	5	5	91109	0	13.9	70.16	8	1	0
3	1303A2	Shwd	140	SW	2010	Spring	Post	6	1	100331	0.23	7.8	115	4	4	0
3	1303A2	Shwd	140	SW	2010	Spring	Post	6	2	100414	0	17.8	115	0	0	2
3	1303A2	Shwd	140	SW	2010	Spring	Post	6	3	100427	3.05	11.1	115	0	0	2
3	1303A2	Shwd	140	SW	2010	Fall	Post	7	1	101007	0	11.9	115	0	0	0
3	1303A2	Shwd	140	SW	2010	Fall	Post	7	2	101019	0	12.5	115	3	0	0
3	1303A2	Shwd	140	SW	2010	Fall	Post	7	3	101101	0	7.2	115	7	4	0
3	1303A2	Shwd	140	SW	2010	Fall	Post	7	4	101112	0	11.9	115	4	1	0
3	1303A2	Shwd	140	SW	2011	Spring	Post	8	1	110301	1.3	1.1	104.86	5	1	0
3	1303A2	Shwd	140	SW	2011	Spring	Post	8	2	110318	0.71	14.4	104.86	18	9	0
3	1303A2	Shwd	140	SW	2011	Spring	Post	8	3	110331	0	0.8	104.86	16	6	0
3	1303A2	Shwd	140	SW	2011	Spring	Post	8	4	110414	1.12	10.8	104.86	3	2	0
3	1303A3	Shwd_adj	140	SW	2009	Spring	Post	4	1	90316	0	8.1	19.76	12	8	0
3	1303A3	Shwd_adj	140	SW	2009	Spring	Post	4	2	90420	0.25	10.3	19.76	5	1	0
3	1303A3	Shwd_adj	140	SW	2009	Spring	Post	4	3	90505	0	14.7	19.76	12	4	1
3	1303A3	Shwd_adj	140	SW	2009	Fall	Post	5	1	90915	0	17.5	19.76	0	0	0
3	1303A3	Shwd_adj	140	SW	2009	Fall	Post	5	2	90928	2.21	16.9	19.76	6	0	0
3	1303A3	Shwd_adj	140	SW	2009	Fall	Post	5	3	91012	1.35	6.4	19.76	10	5	0
3	1303A3	Shwd_adj	140	SW	2009	Fall	Post	5	4	91022	0	11.7	19.76	12	5	1
3	1303A3	Shwd_adj	140	SW	2009	Fall	Post	5	5	91109	0	13.9	19.76	13	2	0
3	1303A3	Shwd_adj	140	SW	2010	Spring	Post	6	1	100314	0.84	5.3	69.08	7	0	0
3	1303A3	Shwd_adj	140	SW	2010	Spring	Post	6	2	100331	0.23	7.8	69.08	12	6	0
3	1303A3	Shwd_adj	140	SW	2010	Spring	Post	6	3	100427	3.05	11.1	69.08	2	0	2
3	1303A3	Shwd_adj	140	SW	2010	Fall	Post	7	1	101007	0	11.9	69.08	0	0	1
3	1303A3	Shwd_adj	140	SW	2010	Fall	Post	7	2	101019	0	12.5	69.08	2	1	2
3	1303A3	Shwd_adj	140	SW	2010	Fall	Post	7	3	101101	0	7.2	69.08	11	5	1
3	1303A3	Shwd_adj	140	SW	2010	Fall	Post	7	4	101112	0	11.9	69.08	11	2	0
3	1303A3	Shwd_adj	140	SW	2011	Spring	Post	8	1	110301	1.3	1.1	53.3	4	4	0
3	1303A3	Shwd_adj	140	SW	2011	Spring	Post	8	2	110318	0.71	14.4	53.3	5	6	0
3	1303A3	Shwd_adj	140	SW	2011	Spring	Post	8	3	110331	0	0.8	53.3	7	6	0
3	1303A3	Shwd_adj	140	SW	2011	Spring	Post	8	4	110414	1.12	10.8	53.3	4	1	0
3	1304A1	CC	227	SW	2009	Spring	Post	4	1	90316	0	8.1	27.52	5	1	0
3	1304A1	CC	227	SW	2009	Spring	Post	4	2	90417	0.08	9.7	27.52	4	2	0
3	1304A1	CC	227	SW	2009	Spring	Post	4	3	90505	0	14.7	27.52	8	4	1
3	1304A1	CC	227	SW	2009	Fall	Post	5	1	90915	0	17.5	27.52	4	0	0
3	1304A1	CC	227	SW	2009	Fall	Post	5	2	90928	2.21	16.9	27.52	0	0	0
3	1304A1	CC	227	SW	2009	Fall	Post	5	3	91012	1.35	6.4	27.52	2	3	0
3	1304A1	CC	227	SW	2009	Fall	Post	5	4	91022	0	11.7	27.52	10	5	0
3	1304A1	CC	227	SW	2009	Fall	Post	5	5	91109	0	13.9	27.52	5	6	0
3	1304A1	CC	227	SW	2010	Spring	Post	6	1	100314	0.84	5.3	116.56	2	2	0
3	1304A1	CC	227	SW	2010	Spring	Post	6	2	100401	0	13.6	116.56	7	5	1
3	1304A1	CC	227	SW	2010	Spring	Post	6	3	100414	0	17.8	116.56	1	1	0
3	1304A1	CC	227	SW	2010	Spring	Post	6	4	100427	3.05	11.1	116.56	3	0	1
3	1304A1	CC	227	SW	2010	Fall	Post	7	1	101007	0	11.9	116.56	0	0	0
3	1304A1	CC	227	SW	2010	Fall	Post	7	2	101019	0	12.5	116.56	1	0	0
3	1304A1	CC	227	SW	2010	Fall	Post	7	3	101101	0	7.2	116.56	4	3	0
3	1304A1	CC	227	SW	2010	Fall	Post	7	4	101112	0	11.9	116.56	4	0	0
3	1304A1	CC	227	SW	2011	Spring	Post	8	1	110301	1.3	1.1	97.8	3	2	0
3	1304A1	CC	227	SW	2011	Spring	Post	8	2	110318	0.71	14.4	97.8	25	14	0
3	1304A1	CC	227	SW	2011	Spring	Post	8	3	110331	0	0.8	97.8	17	2	0
3	1304A1	CC	227	SW	2011	Spring	Post	8	4	110414	1.12	10.8	97.8	4	0	0
3	1304A2	CC	212	SW	2009	Spring	Post	4	1	90318	0	11.1	149.38	5	2	0
3	1304A2	CC	212	SW	2009	Spring	Post	4	2	90417	0.08	9.7	149.38	4	0	0
3	1304A2	CC	212	SW	2009	Spring	Post	4	3	90505	0	14.7	149.38	9	3	1
3	1304A2	CC	212	SW	2009	Fall	Post	5	1	90915	0	17.5	149.38	0	0	0
3	1304A2	CC	212	SW	2009	Fall	Post	5	2	90928	2.21	16.9	149.38	1	0	0
3	1304A2	CC	212	SW	2009	Fall	Post	5	3	91012	1.35	6.4	149.38	3	1	0
3	1304A2	CC	212	SW	2009	Fall	Post	5	4	91022	0	11.7	149.38	4	2	1
3	1304A2	CC	212	SW	2009	Fall	Post	5	5	91109	0	13.9	149.38	6	0	1
3	1304A2	CC	212	SW	2010	Spring	Post	6	1	100314	0.84	5.3	216.38	8	1	0
3	1304A2	CC	212	SW	2010	Spring	Post	6	2	100401	0	13.6	216.38	0	0	1
3	1304A2	CC	212	SW	2010	Spring	Post	6	3	100414	0	17.8	216.38	1	0	0
3	1304A2	CC	212	SW	2010	Spring	Post	6	4	100427	3.05	11.1	216.38	1	0	0
3	1304A2	CC	212	SW	2010	Fall	Post	7	1	101007	0	11.9	216.38	0	0	0
3	1304A2	CC	212	SW	2010	Fall	Post	7	2	101019	0	12.5	216.38	2	0	0
3	1304A2	CC	212	SW	2010	Fall	Post	7	3	101101	0	7.2	216.38	3	2	0
3	1304A2	CC	212	SW	2010	Fall	Post	7	4	101112	0	11.9	216.38	4	1	0
3	1304A2	CC	212	SW	2011	Spring	Post	8	1	110301	1.3	1.1	145.68	3	1	0
3	1304A2	CC	212	SW	2011	Spring	Post	8	2	110318	0.71	14.4	145.68	9	3	0
3	1304A2	CC	212	SW	2011	Spring	Post	8	3	110331	0	0.8	145.68	8	1	0
3	1304A2	CC	212	SW	2011	Spring	Post	8	4	110414	1.12	10.8	145.68	0	0	0
3	1304A3	CC_adj	230	SW	2009	Spring	Post	4	1	90318	0	11.1	0	17	5	0
3	1304A3	CC_adj	230	SW	2009	Spring	Post	4	2	90417	0.08	9.7	0	16	4	0
3	1304A3	CC_adj	230	SW	2009	Spring	Post	4	3	90505	0	14.7	0	10	3	0
3	1304A3	CC_adj	230	SW	2009	Fall	Post	5	1	90915	0	17.5	0	1	0	1
3	1304A3	CC_adj	230	SW	2009	Fall	Post	5	2	90928	2.21	16.9	0	4	1	2
3	1304A3	CC_adj	230	SW	2009	Fall	Post	5	3	91012	1.35	6.4	0	10	3	0
3	1304A3	CC_adj	230	SW	2009	Fall	Post	5	4	91022	0	11.7	0	4	7	1
3	1304A3	CC_adj	230	SW	2009	Fall	Post	5	5	91109	0	13.9	0	7	6	0
3	1304A3	CC_adj	230	SW	2010	Spring	Post	6	1	100314	0.84	5.3	42.22	3	1	0
3	1304A3	CC_adj	230	SW	2010	Spring	Post	6	2	100401	0	13.6	42.22	8	12	1
3	1304A3	CC_adj	230	SW	2010	Spring	Post	6	3	100414	0	17.8	42.22	9	18	4
3	1304A3	CC_adj	230	SW	2010	Spring	Post	6	4	100427	3.05	11.1	42.22	3	8	1
3	1304A3	CC_adj	230	SW	2010	Fall	Post	7	1	101007	0	11.9	42.22	8	1	2
3	1304A3	CC_adj	230	SW	2010	Fall	Post	7	2	101019	0	12.5	42.22	5	3	2
3	1304A3	CC_adj	230	SW	2010	Fall	Post	7	3	101101	0	7.2	42.22	4	7	0
3	1304A3	CC_adj	230	SW	2010	Fall	Post	7	4	101112	0	11.9	42.22	7	9	1
3	1304A3	CC_adj	230	SW	2011	Spring	Post	8	1	110301	1.3	1.1	60.6	2	1	0
3	1304A3	CC_adj	230	SW	2011	Spring	Post	8	2	110318	0.71	14.4	60.6	10	6	0
3	1304A3	CC_adj	230	SW	2011	Spring	Post	8	3	110331	0	0.8	60.6	11	13	0
3	1304A3	CC_adj	230	SW	2011	Spring	Post	8	4	110414	1.12	10.8	60.6	7	21	3
4	1401A	Control	80	NE	2009	Spring	Post	4	1	90305	0	-3.3	20.84	1	2	0
4	1401A	Control	80	NE	2009	Spring	Post	4	2	90416	1.93	6.1	20.84	6	4	1
4	1401A	Control	80	NE	2009	Spring	Post	4	3	90504	0.64	13.9	20.84	9	5	1
4	1401A	Control	80	NE	2009	Fall	Post	5	1	90908	0.74	19.7	20.84	0	0	0
4	1401A	Control	80	NE	2009	Fall	Post	5	2	90928	2.21	16.9	20.84	11	2	2
4	1401A	Control	80	NE	2009	Fall	Post	5	3	91007	0	12.8	20.84	9	3	3
4	1401A	Control	80	NE	2009	Fall	Post	5	4	91020	0	8.3	20.84	3	10	1
4	1401A	Control	80	NE	2009	Fall	Post	5	5	91105	0	8.3	20.84	5	8	0
4	1401A	Control	80	NE	2010	Spring	Post	6	1	100315	1.3	5.6	10.48	2	2	0
4	1401A	Control	80	NE	2010	Spring	Post	6	2	100329	0.56	3.9	10.48	2	5	1
4	1401A	Control	80	NE	2010	Spring	Post	6	3	100412	0	14.2	10.48	1	14	4
4	1401A	Control	80	NE	2010	Spring	Post	6	4	100426	3.23	13.1	10.48	1	5	3
4	1401A	Control	80	NE	2010	Fall	Post	7	1	100927	0	13.6	10.48	0	0	2
4	1401A	Control	80	NE	2010	Fall	Post	7	2	101015	0.28	11.4	10.48	2	8	3
4	1401A	Control	80	NE	2010	Fall	Post	7	3	101027	0	16.9	10.48	0	1	1
4	1401A	Control	80	NE	2010	Fall	Post	7	4	101110	0	10.3	10.48	12	5	0
4	1401A	Control	80	NE	2011	Spring	Post	8	1	110302	1.3	2.2	43.6	0	3	0
4	1401A	Control	80	NE	2011	Spring	Post	8	2	110321	1.09	12.8	43.6	4	5	1
4	1401A	Control	80	NE	2011	Spring	Post	8	3	110405	0	11.9	43.6	7	4	2
4	1401A	Control	80	NE	2011	Spring	Post	8	4	110422	2.59	6.9	43.6	4	10	2
4	1402A	Control	231	SW	2009	Fall	Post	5	1	90909	0.71	19.2	8.9	0	0	0
4	1402A	Control	231	SW	2009	Fall	Post	5	2	90928	2.21	16.9	8.9	1	0	0
4	1402A	Control	231	SW	2009	Fall	Post	5	3	91007	0	12.8	8.9	4	0	0
4	1402A	Control	231	SW	2009	Fall	Post	5	4	91019	0.08	3.6	8.9	3	0	0
4	1402A	Control	231	SW	2009	Fall	Post	5	5	91105	0	8.3	8.9	5	1	0
4	1402A	Control	231	SW	2010	Spring	Post	6	1	100315	1.3	5.6	8.9	2	1	0
4	1402A	Control	231	SW	2010	Spring	Post	6	2	100329	0.56	3.9	8.9	3	2	0
4	1402A	Control	231	SW	2010	Spring	Post	6	3	100412	0	14.2	8.9	2	0	0
4	1402A	Control	231	SW	2010	Spring	Post	6	4	100426	3.23	13.1	8.9	0	0	1
4	1402A	Control	231	SW	2010	Fall	Post	7	1	101006	0	8.6	8.9	5	0	0
4	1402A	Control	231	SW	2010	Fall	Post	7	2	101015	0.28	11.4	8.9	4	0	0
4	1402A	Control	231	SW	2010	Fall	Post	7	3	101025	0	20.3	8.9	4	1	0
4	1402A	Control	231	SW	2010	Fall	Post	7	4	101109	0	10	8.9	8	0	0
4	1402A	Control	231	SW	2011	Spring	Post	8	1	110302	1.3	2.2	14.94	3	1	0
4	1402A	Control	231	SW	2011	Spring	Post	8	2	110321	1.09	12.8	14.94	16	2	0
4	1402A	Control	231	SW	2011	Spring	Post	8	3	110405	0	11.9	14.94	5	1	0
4	1402A	Control	231	SW	2011	Spring	Post	8	4	110422	2.59	6.9	14.94	6	0	0
4	1403A	Control	218	SW	2009	Fall	Post	5	1	90908	0.74	19.7	21.22	1	0	1
4	1403A	Control	218	SW	2009	Fall	Post	5	2	90928	2.21	16.9	21.22	6	0	0
4	1403A	Control	218	SW	2009	Fall	Post	5	3	91007	0	12.8	21.22	9	1	0
4	1403A	Control	218	SW	2009	Fall	Post	5	4	91020	0	8.3	21.22	17	6	1
4	1403A	Control	218	SW	2009	Fall	Post	5	5	91105	0	8.3	21.22	3	7	0
4	1403A	Control	218	SW	2010	Spring	Post	6	1	100315	1.3	5.6	21.22	2	1	0
4	1403A	Control	218	SW	2010	Spring	Post	6	2	100329	0.56	3.9	21.22	3	3	0
4	1403A	Control	218	SW	2010	Spring	Post	6	3	100412	0	14.2	21.22	6	2	0
4	1403A	Control	218	SW	2010	Spring	Post	6	4	100426	3.23	13.1	21.22	3	1	1
4	1403A	Control	218	SW	2010	Fall	Post	7	1	101006	0	8.6	21.22	6	0	1
4	1403A	Control	218	SW	2010	Fall	Post	7	2	101015	0.28	11.4	21.22	6	0	0
4	1403A	Control	218	SW	2010	Fall	Post	7	3	101025	0	20.3	21.22	13	0	0
4	1403A	Control	218	SW	2010	Fall	Post	7	4	101109	0	10	21.22	15	0	1
4	1403A	Control	218	SW	2011	Spring	Post	8	1	110302	1.3	2.2	18.44	8	4	0
4	1403A	Control	218	SW	2011	Spring	Post	8	2	110321	1.09	12.8	18.44	15	8	0
4	1403A	Control	218	SW	2011	Spring	Post	8	3	110405	0	11.9	18.44	6	3	0
4	1403A	Control	218	SW	2011	Spring	Post	8	4	110422	2.59	6.9	18.44	11	3	0
4	1404A	Control	315	SW	2009	Spring	Post	4	1	90305	0	-3.3	19.54	2	3	0
4	1404A	Control	315	SW	2009	Spring	Post	4	2	90416	1.93	6.1	19.54	6	5	0
4	1404A	Control	315	SW	2009	Spring	Post	4	3	90504	0.64	13.9	19.54	5	4	0
4	1404A	Control	315	SW	2009	Fall	Post	5	1	90909	0.71	19.2	19.54	0	0	0
4	1404A	Control	315	SW	2009	Fall	Post	5	2	90928	2.21	16.9	19.54	1	0	0
4	1404A	Control	315	SW	2009	Fall	Post	5	3	91007	0	12.8	19.54	17	2	0
4	1404A	Control	315	SW	2009	Fall	Post	5	4	91019	0.08	3.6	19.54	4	1	0
4	1404A	Control	315	SW	2009	Fall	Post	5	5	91105	0	8.3	19.54	8	3	0
4	1404A	Control	315	SW	2010	Spring	Post	6	1	100315	1.3	5.6	63.64	1	1	0
4	1404A	Control	315	SW	2010	Spring	Post	6	2	100329	0.56	3.9	63.64	5	1	0
4	1404A	Control	315	SW	2010	Spring	Post	6	3	100412	0	14.2	63.64	0	3	0
4	1404A	Control	315	SW	2010	Spring	Post	6	4	100426	3.23	13.1	63.64	3	1	0
4	1404A	Control	315	SW	2010	Fall	Post	7	1	101006	0	8.6	63.64	4	0	0
4	1404A	Control	315	SW	2010	Fall	Post	7	2	101015	0.28	11.4	63.64	4	2	0
4	1404A	Control	315	SW	2010	Fall	Post	7	3	101025	0	20.3	63.64	11	1	1
4	1404A	Control	315	SW	2010	Fall	Post	7	4	101109	0	10	63.64	11	0	2
4	1404A	Control	315	SW	2011	Spring	Post	8	1	110302	1.3	2.2	14.82	1	1	0
4	1404A	Control	315	SW	2011	Spring	Post	8	2	110321	1.09	12.8	14.82	7	3	0
4	1404A	Control	315	SW	2011	Spring	Post	8	3	110405	0	11.9	14.82	7	2	1
4	1404A	Control	315	SW	2011	Spring	Post	8	4	110422	2.59	6.9	14.82	9	9	2
4	1405A	Control	204	SW	2009	Fall	Post	5	1	90908	0.74	19.7	47.76	0	1	0
4	1405A	Control	204	SW	2009	Fall	Post	5	2	90928	2.21	16.9	47.76	3	0	0
4	1405A	Control	204	SW	2009	Fall	Post	5	3	91007	0	12.8	47.76	8	0	0
4	1405A	Control	204	SW	2009	Fall	Post	5	4	91020	0	8.3	47.76	12	3	0
4	1405A	Control	204	SW	2009	Fall	Post	5	5	91105	0	8.3	47.76	2	3	0
4	1405A	Control	204	SW	2010	Spring	Post	6	1	100315	1.3	5.6	47.76	0	0	0
4	1405A	Control	204	SW	2010	Spring	Post	6	2	100329	0.56	3.9	47.76	2	4	0
4	1405A	Control	204	SW	2010	Spring	Post	6	3	100413	0	16.7	47.76	5	0	0
4	1405A	Control	204	SW	2010	Spring	Post	6	4	100426	3.23	13.1	47.76	2	1	1
4	1405A	Control	204	SW	2010	Fall	Post	7	1	100927	0	13.6	47.76	2	0	0
4	1405A	Control	204	SW	2010	Fall	Post	7	2	101015	0.28	11.4	47.76	7	1	0
4	1405A	Control	204	SW	2010	Fall	Post	7	3	101025	0	20.3	47.76	14	0	2
4	1405A	Control	204	SW	2010	Fall	Post	7	4	101109	0	10	47.76	9	1	0
4	1405A	Control	204	SW	2011	Spring	Post	8	1	110302	1.3	2.2	42.08	4	1	0
4	1405A	Control	204	SW	2011	Spring	Post	8	2	110321	1.09	12.8	42.08	10	2	0
4	1405A	Control	204	SW	2011	Spring	Post	8	3	110405	0	11.9	42.08	7	1	0
4	1405A	Control	204	SW	2011	Spring	Post	8	4	110422	2.59	6.9	42.08	10	0	0
4	1406A	Control	64	NE	2009	Fall	Post	5	1	90908	0.74	19.7	145.74	0	0	0
4	1406A	Control	64	NE	2009	Fall	Post	5	2	90928	2.21	16.9	145.74	8	4	1
4	1406A	Control	64	NE	2009	Fall	Post	5	3	91007	0	12.8	145.74	4	3	1
4	1406A	Control	64	NE	2009	Fall	Post	5	4	91020	0	8.3	145.74	3	7	0
4	1406A	Control	64	NE	2009	Fall	Post	5	5	91105	0	8.3	145.74	4	1	0
4	1406A	Control	64	NE	2010	Spring	Post	6	1	100315	1.3	5.6	145.74	1	5	0
4	1406A	Control	64	NE	2010	Spring	Post	6	2	100329	0.56	3.9	145.74	6	3	0
4	1406A	Control	64	NE	2010	Spring	Post	6	3	100413	0	16.7	145.74	2	9	2
4	1406A	Control	64	NE	2010	Spring	Post	6	4	100426	3.23	13.1	145.74	0	5	2
4	1406A	Control	64	NE	2010	Fall	Post	7	1	101006	0	8.6	145.74	17	29	2
4	1406A	Control	64	NE	2010	Fall	Post	7	2	101015	0.28	11.4	145.74	13	21	2
4	1406A	Control	64	NE	2010	Fall	Post	7	3	101025	0	20.3	145.74	27	35	1
4	1406A	Control	64	NE	2010	Fall	Post	7	4	101109	0	10	145.74	14	23	1
4	1406A	Control	64	NE	2011	Spring	Post	8	1	110302	1.3	2.2	26.84	3	7	0
4	1406A	Control	64	NE	2011	Spring	Post	8	2	110321	1.09	12.8	26.84	9	6	0
4	1406A	Control	64	NE	2011	Spring	Post	8	3	110405	0	11.9	26.84	13	6	0
4	1406A	Control	64	NE	2011	Spring	Post	8	4	110422	2.59	6.9	26.84	6	29	1
4	1407A	Control	56	NE	2009	Fall	Post	5	1	90908	0.74	19.7	40.88	3	0	0
4	1407A	Control	56	NE	2009	Fall	Post	5	2	90928	2.21	16.9	40.88	10	1	2
4	1407A	Control	56	NE	2009	Fall	Post	5	3	91007	0	12.8	40.88	6	10	0
4	1407A	Control	56	NE	2009	Fall	Post	5	4	91020	0	8.3	40.88	3	5	0
4	1407A	Control	56	NE	2009	Fall	Post	5	5	91105	0	8.3	40.88	1	4	0
4	1407A	Control	56	NE	2010	Spring	Post	6	1	100315	1.3	5.6	40.88	2	0	0
4	1407A	Control	56	NE	2010	Spring	Post	6	2	100329	0.56	3.9	40.88	3	9	0
4	1407A	Control	56	NE	2010	Spring	Post	6	3	100413	0	16.7	40.88	8	9	0
4	1407A	Control	56	NE	2010	Spring	Post	6	4	100426	3.23	13.1	40.88	4	8	0
4	1407A	Control	56	NE	2010	Fall	Post	7	1	101006	0	8.6	40.88	17	10	1
4	1407A	Control	56	NE	2010	Fall	Post	7	2	101015	0.28	11.4	40.88	16	6	1
4	1407A	Control	56	NE	2010	Fall	Post	7	3	101027	0	16.9	40.88	3	1	0
4	1407A	Control	56	NE	2010	Fall	Post	7	4	101109	0	10	40.88	19	1	0
4	1407A	Control	56	NE	2011	Spring	Post	8	1	110302	1.3	2.2	31.4	2	4	0
4	1407A	Control	56	NE	2011	Spring	Post	8	2	110321	1.09	12.8	31.4	1	2	0
4	1407A	Control	56	NE	2011	Spring	Post	8	3	110405	0	11.9	31.4	4	2	0
4	1407A	Control	56	NE	2011	Spring	Post	8	4	110422	2.59	6.9	31.4	7	4	0
4	1408A	Control	86	NE	2009	Fall	Post	5	1	90908	0.74	19.7	35.28	0	0	1
4	1408A	Control	86	NE	2009	Fall	Post	5	2	90928	2.21	16.9	35.28	5	3	0
4	1408A	Control	86	NE	2009	Fall	Post	5	3	91007	0	12.8	35.28	14	5	0
4	1408A	Control	86	NE	2009	Fall	Post	5	4	91020	0	8.3	35.28	8	11	0
4	1408A	Control	86	NE	2009	Fall	Post	5	5	91105	0	8.3	35.28	6	3	0
4	1408A	Control	86	NE	2010	Spring	Post	6	1	100315	1.3	5.6	35.28	6	8	0
4	1408A	Control	86	NE	2010	Spring	Post	6	2	100329	0.56	3.9	35.28	6	14	1
4	1408A	Control	86	NE	2010	Spring	Post	6	3	100413	0	16.7	35.28	9	17	0
4	1408A	Control	86	NE	2010	Spring	Post	6	4	100426	3.23	13.1	35.28	1	5	1
4	1408A	Control	86	NE	2010	Fall	Post	7	1	101006	0	8.6	35.28	5	1	0
4	1408A	Control	86	NE	2010	Fall	Post	7	2	101015	0.28	11.4	35.28	5	0	0
4	1408A	Control	86	NE	2010	Fall	Post	7	3	101025	0	20.3	35.28	5	1	0
4	1408A	Control	86	NE	2010	Fall	Post	7	4	101110	0	10.3	35.28	6	6	0
4	1408A	Control	86	NE	2011	Spring	Post	8	1	110302	1.3	2.2	35.78	5	6	0
4	1408A	Control	86	NE	2011	Spring	Post	8	2	110321	1.09	12.8	35.78	9	11	0
4	1408A	Control	86	NE	2011	Spring	Post	8	3	110405	0	11.9	35.78	6	7	0
4	1408A	Control	86	NE	2011	Spring	Post	8	4	110422	2.59	6.9	35.78	5	7	2
5	1501A	Control	46	NE	2009	Fall	Post	5	1	90912	0	18.6	7.84	0	0	0
5	1501A	Control	46	NE	2009	Fall	Post	5	2	90922	1.37	23.3	7.84	0	0	1
5	1501A	Control	46	NE	2009	Fall	Post	5	3	91013	0	10.8	7.84	20	12	0
5	1501A	Control	46	NE	2009	Fall	Post	5	4	91026	0.46	9.7	7.84	5	7	0
5	1501A	Control	46	NE	2009	Fall	Post	5	5	91104	0	5.3	7.84	3	0	0
5	1501A	Control	46	NE	2010	Spring	Post	6	1	100316	0.84	5.8	7.84	9	3	0
5	1501A	Control	46	NE	2010	Spring	Post	6	2	100401	0	13.6	7.84	14	17	0
5	1501A	Control	46	NE	2010	Spring	Post	6	3	100415	0	18.9	7.84	3	12	0
5	1501A	Control	46	NE	2010	Spring	Post	6	4	100503	3.96	16.1	7.84	1	2	0
5	1501A	Control	46	NE	2010	Fall	Post	7	1	100928	0.08	14.7	7.84	4	0	0
5	1501A	Control	46	NE	2010	Fall	Post	7	2	101011	0	19.2	7.84	4	1	1
5	1501A	Control	46	NE	2010	Fall	Post	7	3	101020	0.15	8.6	7.84	19	20	0
5	1501A	Control	46	NE	2010	Fall	Post	7	4	101103	0	5	7.84	27	29	1
5	1501A	Control	46	NE	2011	Spring	Post	8	1	110307	5.66	-0.6	24.84	12	11	0
5	1501A	Control	46	NE	2011	Spring	Post	8	2	110314	0	3.3	24.84	14	18	0
5	1501A	Control	46	NE	2011	Spring	Post	8	3	110407	3.91	13.3	24.84	22	10	0
5	1501A	Control	46	NE	2011	Spring	Post	8	4	110421	6.55	3.6	24.84	5	4	0
5	1502A	Control	50	NE	2009	Spring	Post	4	1	90305	0	-3.3	11.36	1	0	0
5	1502A	Control	50	NE	2009	Spring	Post	4	2	90413	1.02	6.9	11.36	12	5	0
5	1502A	Control	50	NE	2009	Spring	Post	4	3	90506	0	15.8	11.36	6	0	1
5	1502A	Control	50	NE	2009	Fall	Post	5	1	90912	0	18.6	11.36	1	0	0
5	1502A	Control	50	NE	2009	Fall	Post	5	2	90922	1.37	23.3	11.36	2	0	0
5	1502A	Control	50	NE	2009	Fall	Post	5	3	91013	0	10.8	11.36	5	3	0
5	1502A	Control	50	NE	2009	Fall	Post	5	4	91026	0.46	9.7	11.36	6	4	0
5	1502A	Control	50	NE	2009	Fall	Post	5	5	91104	0	5.3	11.36	3	1	0
5	1502A	Control	50	NE	2010	Spring	Post	6	1	100316	0.84	5.8	83.04	6	3	0
5	1502A	Control	50	NE	2010	Spring	Post	6	2	100401	0	13.6	83.04	3	5	0
5	1502A	Control	50	NE	2010	Spring	Post	6	3	100415	0	18.9	83.04	0	3	0
5	1502A	Control	50	NE	2010	Spring	Post	6	4	100503	3.96	16.1	83.04	0	0	0
5	1502A	Control	50	NE	2010	Fall	Post	7	1	100928	0.08	14.7	83.04	0	0	0
5	1502A	Control	50	NE	2010	Fall	Post	7	2	101011	0	19.2	83.04	0	0	0
5	1502A	Control	50	NE	2010	Fall	Post	7	3	101020	0.15	8.6	83.04	10	2	0
5	1502A	Control	50	NE	2010	Fall	Post	7	4	101103	0	5	83.04	8	1	0
5	1502A	Control	50	NE	2011	Spring	Post	8	1	110307	5.66	-0.6	3.72	1	0	0
5	1502A	Control	50	NE	2011	Spring	Post	8	2	110314	0	3.3	3.72	4	1	0
5	1502A	Control	50	NE	2011	Spring	Post	8	3	110407	3.91	13.3	3.72	12	4	0
5	1502A	Control	50	NE	2011	Spring	Post	8	4	110421	6.55	3.6	3.72	3	0	1
5	1503A	Control	52	NE	2009	Fall	Post	5	1	90912	0	18.6	44.02	0	0	0
5	1503A	Control	52	NE	2009	Fall	Post	5	2	90922	1.37	23.3	44.02	2	0	0
5	1503A	Control	52	NE	2009	Fall	Post	5	3	91013	0	10.8	44.02	17	12	0
5	1503A	Control	52	NE	2009	Fall	Post	5	4	91026	0.46	9.7	44.02	3	9	1
5	1503A	Control	52	NE	2009	Fall	Post	5	5	91104	0	5.3	44.02	1	0	0
5	1503A	Control	52	NE	2010	Spring	Post	6	1	100316	0.84	5.8	44.02	2	8	0
5	1503A	Control	52	NE	2010	Spring	Post	6	2	100401	0	13.6	44.02	12	12	0
5	1503A	Control	52	NE	2010	Spring	Post	6	3	100415	0	18.9	44.02	7	11	0
5	1503A	Control	52	NE	2010	Spring	Post	6	4	100503	3.96	16.1	44.02	3	2	1
5	1503A	Control	52	NE	2010	Fall	Post	7	1	100928	0.08	14.7	44.02	0	0	0
5	1503A	Control	52	NE	2010	Fall	Post	7	2	101011	0	19.2	44.02	9	1	1
5	1503A	Control	52	NE	2010	Fall	Post	7	3	101020	0.15	8.6	44.02	10	17	0
5	1503A	Control	52	NE	2010	Fall	Post	7	4	101103	0	5	44.02	11	26	0
5	1503A	Control	52	NE	2011	Spring	Post	8	1	110307	5.66	-0.6	34.76	2	1	0
5	1503A	Control	52	NE	2011	Spring	Post	8	2	110314	0	3.3	34.76	6	13	0
5	1503A	Control	52	NE	2011	Spring	Post	8	3	110407	3.91	13.3	34.76	9	3	0
5	1503A	Control	52	NE	2011	Spring	Post	8	4	110421	6.55	3.6	34.76	4	2	1
5	1504A	Control	300	SW	2009	Spring	Post	4	1	90305	0	-3.3	39.94	4	6	0
5	1504A	Control	300	SW	2009	Spring	Post	4	2	90413	1.02	6.9	39.94	6	4	0
5	1504A	Control	300	SW	2009	Spring	Post	4	3	90506	0	15.8	39.94	0	1	0
5	1504A	Control	300	SW	2009	Fall	Post	5	1	90912	0	18.6	39.94	0	0	0
5	1504A	Control	300	SW	2009	Fall	Post	5	2	90922	1.37	23.3	39.94	0	0	0
5	1504A	Control	300	SW	2009	Fall	Post	5	3	91013	0	10.8	39.94	4	5	0
5	1504A	Control	300	SW	2009	Fall	Post	5	4	91026	0.46	9.7	39.94	7	6	0
5	1504A	Control	300	SW	2009	Fall	Post	5	5	91104	0	5.3	39.94	1	3	0
5	1504A	Control	300	SW	2010	Spring	Post	6	1	100316	0.84	5.8	16.3	7	2	0
5	1504A	Control	300	SW	2010	Spring	Post	6	2	100401	0	13.6	16.3	1	8	1
5	1504A	Control	300	SW	2010	Spring	Post	6	3	100415	0	18.9	16.3	1	0	0
5	1504A	Control	300	SW	2010	Spring	Post	6	4	100503	3.96	16.1	16.3	0	0	1
5	1504A	Control	300	SW	2010	Fall	Post	7	1	100928	0.08	14.7	16.3	0	0	0
5	1504A	Control	300	SW	2010	Fall	Post	7	2	101011	0	19.2	16.3	0	0	0
5	1504A	Control	300	SW	2010	Fall	Post	7	3	101020	0.15	8.6	16.3	2	0	1
5	1504A	Control	300	SW	2010	Fall	Post	7	4	101103	0	5	16.3	4	4	2
5	1504A	Control	300	SW	2011	Spring	Post	8	1	110307	5.66	-0.6	97.4	7	5	0
5	1504A	Control	300	SW	2011	Spring	Post	8	2	110314	0	3.3	97.4	25	15	0
5	1504A	Control	300	SW	2011	Spring	Post	8	3	110407	3.91	13.3	97.4	16	5	0
5	1504A	Control	300	SW	2011	Spring	Post	8	4	110421	6.55	3.6	97.4	6	5	1
5	1505A	Control	36	NE	2009	Fall	Post	5	1	90912	0	18.6	94.96	2	0	0
5	1505A	Control	36	NE	2009	Fall	Post	5	2	90922	1.37	23.3	94.96	0	0	0
5	1505A	Control	36	NE	2009	Fall	Post	5	3	91013	0	10.8	94.96	14	5	1
5	1505A	Control	36	NE	2009	Fall	Post	5	4	91026	0.46	9.7	94.96	12	6	0
5	1505A	Control	36	NE	2009	Fall	Post	5	5	91104	0	5.3	94.96	5	3	0
5	1505A	Control	36	NE	2010	Spring	Post	6	1	100316	0.84	5.8	94.96	9	5	0
5	1505A	Control	36	NE	2010	Spring	Post	6	2	100401	0	13.6	94.96	10	13	0
5	1505A	Control	36	NE	2010	Spring	Post	6	3	100415	0	18.9	94.96	4	4	0
5	1505A	Control	36	NE	2010	Spring	Post	6	4	100503	3.96	16.1	94.96	0	4	0
5	1505A	Control	36	NE	2010	Fall	Post	7	1	100928	0.08	14.7	94.96	0	0	0
5	1505A	Control	36	NE	2010	Fall	Post	7	2	101011	0	19.2	94.96	2	0	0
5	1505A	Control	36	NE	2010	Fall	Post	7	3	101020	0.15	8.6	94.96	12	7	0
5	1505A	Control	36	NE	2010	Fall	Post	7	4	101103	0	5	94.96	12	6	0
5	1505A	Control	36	NE	2011	Spring	Post	8	1	110307	5.66	-0.6	67.14	3	4	0
5	1505A	Control	36	NE	2011	Spring	Post	8	2	110314	0	3.3	67.14	7	11	0
5	1505A	Control	36	NE	2011	Spring	Post	8	3	110407	3.91	13.3	67.14	18	10	0
5	1505A	Control	36	NE	2011	Spring	Post	8	4	110421	6.55	3.6	67.14	7	15	0
5	1506A	Control	244	SW	2009	Fall	Post	5	1	90912	0	18.6	0	0	0	0
5	1506A	Control	244	SW	2009	Fall	Post	5	2	90922	1.37	23.3	0	0	0	0
5	1506A	Control	244	SW	2009	Fall	Post	5	3	91013	0	10.8	0	16	7	0
5	1506A	Control	244	SW	2009	Fall	Post	5	4	91026	0.46	9.7	0	8	10	0
5	1506A	Control	244	SW	2009	Fall	Post	5	5	91104	0	5.3	0	2	1	0
5	1506A	Control	244	SW	2010	Spring	Post	6	1	100316	0.84	5.8	0	6	5	0
5	1506A	Control	244	SW	2010	Spring	Post	6	2	100401	0	13.6	0	4	3	1
5	1506A	Control	244	SW	2010	Spring	Post	6	3	100415	0	18.9	0	2	0	1
5	1506A	Control	244	SW	2010	Spring	Post	6	4	100503	3.96	16.1	0	1	0	5
5	1506A	Control	244	SW	2010	Fall	Post	7	1	100928	0.08	14.7	0	0	0	0
5	1506A	Control	244	SW	2010	Fall	Post	7	2	101011	0	19.2	0	4	0	0
5	1506A	Control	244	SW	2010	Fall	Post	7	3	101020	0.15	8.6	0	8	1	1
5	1506A	Control	244	SW	2010	Fall	Post	7	4	101103	0	5	0	15	12	0
5	1506A	Control	244	SW	2011	Spring	Post	8	1	110307	5.66	-0.6	148.38	3	0	0
5	1506A	Control	244	SW	2011	Spring	Post	8	2	110314	0	3.3	148.38	21	9	1
5	1506A	Control	244	SW	2011	Spring	Post	8	3	110407	3.91	13.3	148.38	15	6	1
5	1506A	Control	244	SW	2011	Spring	Post	8	4	110421	6.55	3.6	148.38	13	5	0
5	1507A	Control	192	SW	2009	Fall	Post	5	1	90912	0	18.6	88.42	0	0	0
5	1507A	Control	192	SW	2009	Fall	Post	5	2	90922	1.37	23.3	88.42	1	0	0
5	1507A	Control	192	SW	2009	Fall	Post	5	3	91013	0	10.8	88.42	12	5	1
5	1507A	Control	192	SW	2009	Fall	Post	5	4	91026	0.46	9.7	88.42	12	8	0
5	1507A	Control	192	SW	2009	Fall	Post	5	5	91104	0	5.3	88.42	2	1	0
5	1507A	Control	192	SW	2010	Spring	Post	6	1	100316	0.84	5.8	88.42	8	3	0
5	1507A	Control	192	SW	2010	Spring	Post	6	2	100401	0	13.6	88.42	8	7	1
5	1507A	Control	192	SW	2010	Spring	Post	6	3	100415	0	18.9	88.42	2	1	0
5	1507A	Control	192	SW	2010	Spring	Post	6	4	100503	3.96	16.1	88.42	1	0	2
5	1507A	Control	192	SW	2010	Fall	Post	7	1	100928	0.08	14.7	88.42	0	0	0
5	1507A	Control	192	SW	2010	Fall	Post	7	2	101011	0	19.2	88.42	0	0	0
5	1507A	Control	192	SW	2010	Fall	Post	7	3	101020	0.15	8.6	88.42	11	1	0
5	1507A	Control	192	SW	2010	Fall	Post	7	4	101103	0	5	88.42	15	6	1
5	1507A	Control	192	SW	2011	Spring	Post	8	1	110307	5.66	-0.6	79.06	10	1	0
5	1507A	Control	192	SW	2011	Spring	Post	8	2	110314	0	3.3	79.06	21	5	0
5	1507A	Control	192	SW	2011	Spring	Post	8	3	110401	0.05	2.5	79.06	22	13	0
5	1507A	Control	192	SW	2011	Spring	Post	8	4	110421	6.55	3.6	79.06	9	4	0
5	1508A	Control	222	SW	2009	Fall	Post	5	1	90912	0	18.6	12.66	0	0	0
5	1508A	Control	222	SW	2009	Fall	Post	5	2	90922	1.37	23.3	12.66	0	0	1
5	1508A	Control	222	SW	2009	Fall	Post	5	3	91013	0	10.8	12.66	15	1	0
5	1508A	Control	222	SW	2009	Fall	Post	5	4	91026	0.46	9.7	12.66	10	3	0
5	1508A	Control	222	SW	2009	Fall	Post	5	5	91104	0	5.3	12.66	3	0	0
5	1508A	Control	222	SW	2010	Spring	Post	6	1	100316	0.84	5.8	12.66	16	5	0
5	1508A	Control	222	SW	2010	Spring	Post	6	2	100401	0	13.6	12.66	8	2	0
5	1508A	Control	222	SW	2010	Spring	Post	6	3	100415	0	18.9	12.66	4	1	1
5	1508A	Control	222	SW	2010	Spring	Post	6	4	100503	3.96	16.1	12.66	3	0	0
5	1508A	Control	222	SW	2010	Fall	Post	7	1	100928	0.08	14.7	12.66	0	0	0
5	1508A	Control	222	SW	2010	Fall	Post	7	2	101011	0	19.2	12.66	0	0	0
5	1508A	Control	222	SW	2010	Fall	Post	7	3	101020	0.15	8.6	12.66	5	0	0
5	1508A	Control	222	SW	2010	Fall	Post	7	4	101103	0	5	12.66	9	6	0
5	1508A	Control	222	SW	2011	Spring	Post	8	1	110307	5.66	-0.6	3.72	9	3	0
5	1508A	Control	222	SW	2011	Spring	Post	8	2	110314	0	3.3	3.72	20	5	0
5	1508A	Control	222	SW	2011	Spring	Post	8	3	110407	3.91	13.3	3.72	13	5	0
5	1508A	Control	222	SW	2011	Spring	Post	8	4	110421	6.55	3.6	3.72	9	4	0
6	1601A1	CC	3	NE	2009	Spring	Post	4	1	90319	0	13.3	131.3	6	3	0
6	1601A1	CC	3	NE	2009	Spring	Post	4	2	90415	1.8	6.4	131.3	6	7	0
6	1601A1	CC	3	NE	2009	Spring	Post	4	3	90508	1.14	17.8	131.3	3	3	1
6	1601A1	CC	3	NE	2009	Fall	Post	5	1	90909	1.7	19.2	131.3	0	0	0
6	1601A1	CC	3	NE	2009	Fall	Post	5	2	90929	1.07	13.1	131.3	6	4	2
6	1601A1	CC	3	NE	2009	Fall	Post	5	3	91013	0	10.8	131.3	2	15	0
6	1601A1	CC	3	NE	2009	Fall	Post	5	4	91028	0	10.3	131.3	9	5	0
6	1601A1	CC	3	NE	2009	Fall	Post	5	5	91107	0	6.9	131.3	5	7	0
6	1601A1	CC	3	NE	2010	Spring	Post	6	1	100319	0	7.5	288.4	18	10	0
6	1601A1	CC	3	NE	2010	Spring	Post	6	2	100404	0	11.7	288.4	6	9	1
6	1601A1	CC	3	NE	2010	Spring	Post	6	3	100420	0	10.3	288.4	2	6	0
6	1601A1	CC	3	NE	2010	Spring	Post	6	4	100503	3.96	16.1	288.4	0	0	0
6	1601A1	CC	3	NE	2010	Fall	Post	7	1	101001	0	15.8	288.4	1	0	0
6	1601A1	CC	3	NE	2010	Fall	Post	7	2	101013	0	15.6	288.4	0	0	0
6	1601A1	CC	3	NE	2010	Fall	Post	7	3	101022	0	6.9	288.4	15	0	0
6	1601A1	CC	3	NE	2010	Fall	Post	7	4	101104	0	5.8	288.4	13	11	0
6	1601A1	CC	3	NE	2011	Spring	Post	8	1	110303	0	3.6	243.78	1	3	0
6	1601A1	CC	3	NE	2011	Spring	Post	8	2	110322	0.74	18.1	243.78	7	11	0
6	1601A1	CC	3	NE	2011	Spring	Post	8	3	110401	0.05	2.5	243.78	12	24	0
6	1601A1	CC	3	NE	2011	Spring	Post	8	4	110420	2.92	13.9	243.78	6	6	2
6	1601A2	CC	51	NE	2009	Spring	Post	4	1	90319	0	13.3	125.06	2	4	0
6	1601A2	CC	51	NE	2009	Spring	Post	4	2	90415	1.8	6.4	125.06	6	2	0
6	1601A2	CC	51	NE	2009	Spring	Post	4	3	90508	1.14	17.8	125.06	2	0	2
6	1601A2	CC	51	NE	2009	Fall	Post	5	1	90909	1.7	19.2	125.06	0	0	0
6	1601A2	CC	51	NE	2009	Fall	Post	5	2	90929	1.07	13.1	125.06	6	0	0
6	1601A2	CC	51	NE	2009	Fall	Post	5	3	91013	0	10.8	125.06	5	8	0
6	1601A2	CC	51	NE	2009	Fall	Post	5	4	91028	0	10.3	125.06	5	5	0
6	1601A2	CC	51	NE	2009	Fall	Post	5	5	91107	0	6.9	125.06	11	5	0
6	1601A2	CC	51	NE	2010	Spring	Post	6	1	100319	0	7.5	135.86	14	7	0
6	1601A2	CC	51	NE	2010	Spring	Post	6	2	100404	0	11.7	135.86	7	6	0
6	1601A2	CC	51	NE	2010	Spring	Post	6	3	100420	0	10.3	135.86	0	1	0
6	1601A2	CC	51	NE	2010	Spring	Post	6	4	100503	3.96	16.1	135.86	1	0	0
6	1601A2	CC	51	NE	2010	Fall	Post	7	1	101001	0	15.8	135.86	0	0	1
6	1601A2	CC	51	NE	2010	Fall	Post	7	2	101013	0	15.6	135.86	0	0	1
6	1601A2	CC	51	NE	2010	Fall	Post	7	3	101022	0	6.9	135.86	7	1	0
6	1601A2	CC	51	NE	2010	Fall	Post	7	4	101104	0	5.8	135.86	12	4	0
6	1601A2	CC	51	NE	2011	Spring	Post	8	1	110303	0	3.6	153.2	9	5	0
6	1601A2	CC	51	NE	2011	Spring	Post	8	2	110322	0.74	18.1	153.2	14	7	1
6	1601A2	CC	51	NE	2011	Spring	Post	8	3	110401	0.05	2.5	153.2	9	9	1
6	1601A2	CC	51	NE	2011	Spring	Post	8	4	110420	2.92	13.9	153.2	2	8	2
6	1601A3	CC_adj	315	SW	2009	Spring	Post	4	1	90319	0	13.3	43.12	6	3	0
6	1601A3	CC_adj	315	SW	2009	Spring	Post	4	2	90416	1.19	6.1	43.12	10	9	4
6	1601A3	CC_adj	315	SW	2009	Spring	Post	4	3	90511	0.66	11.1	43.12	9	4	1
6	1601A3	CC_adj	315	SW	2009	Fall	Post	5	1	90909	1.7	19.2	43.12	1	0	2
6	1601A3	CC_adj	315	SW	2009	Fall	Post	5	2	90929	1.07	13.1	43.12	23	1	5
6	1601A3	CC_adj	315	SW	2009	Fall	Post	5	3	91013	0	10.8	43.12	9	7	0
6	1601A3	CC_adj	315	SW	2009	Fall	Post	5	4	91028	0	10.3	43.12	3	1	0
6	1601A3	CC_adj	315	SW	2009	Fall	Post	5	5	91107	0	6.9	43.12	7	5	1
6	1601A3	CC_adj	315	SW	2010	Spring	Post	6	1	100319	0	7.5	61.66	9	10	0
6	1601A3	CC_adj	315	SW	2010	Spring	Post	6	2	100404	0	11.7	61.66	8	11	0
6	1601A3	CC_adj	315	SW	2010	Spring	Post	6	3	100420	0	10.3	61.66	6	5	0
6	1601A3	CC_adj	315	SW	2010	Spring	Post	6	4	100503	3.96	16.1	61.66	0	1	0
6	1601A3	CC_adj	315	SW	2010	Fall	Post	7	1	100926	0	16.1	61.66	1	0	0
6	1601A3	CC_adj	315	SW	2010	Fall	Post	7	2	101013	0	15.6	61.66	0	0	0
6	1601A3	CC_adj	315	SW	2010	Fall	Post	7	3	101022	0	6.9	61.66	4	0	0
6	1601A3	CC_adj	315	SW	2010	Fall	Post	7	4	101104	0	5.8	61.66	9	5	0
6	1601A3	CC_adj	315	SW	2011	Spring	Post	8	1	110303	0	3.6	31.96	3	4	0
6	1601A3	CC_adj	315	SW	2011	Spring	Post	8	2	110322	0.74	18.1	31.96	2	5	0
6	1601A3	CC_adj	315	SW	2011	Spring	Post	8	3	110401	0.05	2.5	31.96	7	4	0
6	1601A3	CC_adj	315	SW	2011	Spring	Post	8	4	110420	2.92	13.9	31.96	3	12	0
6	1602A1	Shwd	90	NE	2009	Spring	Post	4	1	90319	0	13.3	30.68	3	1	1
6	1602A1	Shwd	90	NE	2009	Spring	Post	4	2	90414	0.64	8.6	30.68	6	1	3
6	1602A1	Shwd	90	NE	2009	Spring	Post	4	3	90507	0	13.9	30.68	3	0	1
6	1602A1	Shwd	90	NE	2009	Fall	Post	5	1	90910	0.79	20.6	30.68	1	0	0
6	1602A1	Shwd	90	NE	2009	Fall	Post	5	2	90929	1.07	13.1	30.68	16	0	1
6	1602A1	Shwd	90	NE	2009	Fall	Post	5	3	91013	0	10.8	30.68	13	2	1
6	1602A1	Shwd	90	NE	2009	Fall	Post	5	4	91028	0	10.3	30.68	5	4	1
6	1602A1	Shwd	90	NE	2009	Fall	Post	5	5	91107	0	6.9	30.68	13	3	1
6	1602A1	Shwd	90	NE	2010	Spring	Post	6	1	100317	0.05	8.3	31.62	8	1	1
6	1602A1	Shwd	90	NE	2010	Spring	Post	6	2	100405	0.28	15.6	31.62	8	3	1
6	1602A1	Shwd	90	NE	2010	Spring	Post	6	3	100420	0	10.3	31.62	6	1	1
6	1602A1	Shwd	90	NE	2010	Spring	Post	6	4	100504	2.62	16.1	31.62	0	1	3
6	1602A1	Shwd	90	NE	2010	Fall	Post	7	1	101001	0	15.8	31.62	0	0	0
6	1602A1	Shwd	90	NE	2010	Fall	Post	7	2	101013	0	15.6	31.62	0	0	0
6	1602A1	Shwd	90	NE	2010	Fall	Post	7	3	101022	0	6.9	31.62	6	1	0
6	1602A1	Shwd	90	NE	2010	Fall	Post	7	4	101104	0	5.8	31.62	7	4	1
6	1602A1	Shwd	90	NE	2011	Spring	Post	8	1	110303	0	3.6	45.48	6	4	0
6	1602A1	Shwd	90	NE	2011	Spring	Post	8	2	110323	0.23	17.2	45.48	5	1	0
6	1602A1	Shwd	90	NE	2011	Spring	Post	8	3	110401	0.05	2.5	45.48	8	2	0
6	1602A1	Shwd	90	NE	2011	Spring	Post	8	4	110420	2.92	13.9	45.48	5	1	2
6	1602A2	Shwd	85	NE	2009	Spring	Post	4	1	90319	0	13.3	37.36	6	3	0
6	1602A2	Shwd	85	NE	2009	Spring	Post	4	2	90414	0.64	8.6	37.36	5	6	0
6	1602A2	Shwd	85	NE	2009	Spring	Post	4	3	90507	0	13.9	37.36	0	1	0
6	1602A2	Shwd	85	NE	2009	Fall	Post	5	1	90910	0.79	20.6	37.36	0	0	0
6	1602A2	Shwd	85	NE	2009	Fall	Post	5	2	90929	1.07	13.1	37.36	17	0	0
6	1602A2	Shwd	85	NE	2009	Fall	Post	5	3	91013	0	10.8	37.36	14	8	1
6	1602A2	Shwd	85	NE	2009	Fall	Post	5	4	91028	0	10.3	37.36	5	3	0
6	1602A2	Shwd	85	NE	2009	Fall	Post	5	5	91107	0	6.9	37.36	8	2	0
6	1602A2	Shwd	85	NE	2010	Spring	Post	6	1	100317	0.05	8.3	18.64	11	6	0
6	1602A2	Shwd	85	NE	2010	Spring	Post	6	2	100405	0.28	15.6	18.64	3	7	0
6	1602A2	Shwd	85	NE	2010	Spring	Post	6	3	100420	0	10.3	18.64	3	3	1
6	1602A2	Shwd	85	NE	2010	Spring	Post	6	4	100504	2.62	16.1	18.64	0	0	1
6	1602A2	Shwd	85	NE	2010	Fall	Post	7	1	101001	0	15.8	18.64	0	0	0
6	1602A2	Shwd	85	NE	2010	Fall	Post	7	2	101013	0	15.6	18.64	0	0	0
6	1602A2	Shwd	85	NE	2010	Fall	Post	7	3	101022	0	6.9	18.64	14	2	0
6	1602A2	Shwd	85	NE	2010	Fall	Post	7	4	101104	0	5.8	18.64	13	6	0
6	1602A2	Shwd	85	NE	2011	Spring	Post	8	1	110303	0	3.6	28.56	3	7	0
6	1602A2	Shwd	85	NE	2011	Spring	Post	8	2	110323	0.23	17.2	28.56	3	3	0
6	1602A2	Shwd	85	NE	2011	Spring	Post	8	3	110401	0.05	2.5	28.56	12	7	0
6	1602A2	Shwd	85	NE	2011	Spring	Post	8	4	110420	2.92	13.9	28.56	3	6	1
6	1602A3	Shwd_adj	360	NE	2009	Spring	Post	4	1	90319	0	13.3	25.92	0	1	0
6	1602A3	Shwd_adj	360	NE	2009	Spring	Post	4	2	90414	0.64	8.6	25.92	3	9	0
6	1602A3	Shwd_adj	360	NE	2009	Spring	Post	4	3	90507	0	13.9	25.92	0	6	0
6	1602A3	Shwd_adj	360	NE	2009	Fall	Post	5	1	90910	0.79	20.6	25.92	0	0	0
6	1602A3	Shwd_adj	360	NE	2009	Fall	Post	5	2	90929	1.07	13.1	25.92	14	8	1
6	1602A3	Shwd_adj	360	NE	2009	Fall	Post	5	3	91013	0	10.8	25.92	11	18	0
6	1602A3	Shwd_adj	360	NE	2009	Fall	Post	5	4	91028	0	10.3	25.92	4	2	0
6	1602A3	Shwd_adj	360	NE	2009	Fall	Post	5	5	91107	0	0.3	25.92	5	15	0
6	1602A3	Shwd_adj	360	NE	2010	Spring	Post	6	1	100317	0.05	8.3	42.48	0	6	0
6	1602A3	Shwd_adj	360	NE	2010	Spring	Post	6	2	100405	0.28	15.6	42.48	2	17	0
6	1602A3	Shwd_adj	360	NE	2010	Spring	Post	6	3	100420	0	10.3	42.48	6	26	0
6	1602A3	Shwd_adj	360	NE	2010	Spring	Post	6	4	100504	2.62	16.1	42.48	0	4	0
6	1602A3	Shwd_adj	360	NE	2010	Fall	Post	7	1	101001	0	15.8	42.48	0	0	0
6	1602A3	Shwd_adj	360	NE	2010	Fall	Post	7	2	101013	0	15.6	42.48	1	0	0
6	1602A3	Shwd_adj	360	NE	2010	Fall	Post	7	3	101022	0	6.9	42.48	9	12	0
6	1602A3	Shwd_adj	360	NE	2010	Fall	Post	7	4	101104	0	5.8	42.48	4	16	1
6	1602A3	Shwd_adj	360	NE	2011	Spring	Post	8	1	110303	0	3.6	36.7	1	1	0
6	1602A3	Shwd_adj	360	NE	2011	Spring	Post	8	2	110323	0.23	17.2	36.7	1	9	0
6	1602A3	Shwd_adj	360	NE	2011	Spring	Post	8	3	110401	0.05	2.5	36.7	0	8	0
6	1602A3	Shwd_adj	360	NE	2011	Spring	Post	8	4	110420	2.92	13.9	36.7	2	3	0
6	1603A1	CC	282	SW	2009	Spring	Post	4	1	90319	0	13.3	107.36	3	0	0
6	1603A1	CC	282	SW	2009	Spring	Post	4	2	90415	1.8	6.4	107.36	2	7	0
6	1603A1	CC	282	SW	2009	Spring	Post	4	3	90507	0	13.9	107.36	2	3	0
6	1603A1	CC	282	SW	2009	Fall	Post	5	1	90909	1.7	19.2	107.36	0	0	1
6	1603A1	CC	282	SW	2009	Fall	Post	5	2	90929	1.07	13.1	107.36	2	0	0
6	1603A1	CC	282	SW	2009	Fall	Post	5	3	91013	0	10.8	107.36	7	5	0
6	1603A1	CC	282	SW	2009	Fall	Post	5	4	91029	1.91	11.1	107.36	1	4	0
6	1603A1	CC	282	SW	2009	Fall	Post	5	5	91107	0	6.9	107.36	9	18	0
6	1603A1	CC	282	SW	2010	Spring	Post	6	1	100318	0	7.2	181.36	13	16	0
6	1603A1	CC	282	SW	2010	Spring	Post	6	2	100405	0.28	15.6	181.36	0	4	0
6	1603A1	CC	282	SW	2010	Spring	Post	6	3	100420	0	10.3	181.36	0	0	0
6	1603A1	CC	282	SW	2010	Spring	Post	6	4	100503	3.96	16.1	181.36	0	0	1
6	1603A1	CC	282	SW	2010	Fall	Post	7	1	101001	0	15.8	181.36	0	0	0
6	1603A1	CC	282	SW	2010	Fall	Post	7	2	101013	0	15.6	181.36	0	0	0
6	1603A1	CC	282	SW	2010	Fall	Post	7	3	101022	0	6.9	181.36	1	2	0
6	1603A1	CC	282	SW	2010	Fall	Post	7	4	101104	0	5.8	181.36	2	6	0
6	1603A1	CC	282	SW	2011	Spring	Post	8	1	110303	0	3.6	105.22	10	10	0
6	1603A1	CC	282	SW	2011	Spring	Post	8	2	110324	0.03	11.9	105.22	12	8	0
6	1603A1	CC	282	SW	2011	Spring	Post	8	3	110401	0.05	2.5	105.22	12	10	0
6	1603A1	CC	282	SW	2011	Spring	Post	8	4	110420	2.92	13.9	105.22	2	6	0
6	1603A2	CC	321	NE	2009	Spring	Post	4	1	90319	0	13.3	35.34	0	0	0
6	1603A2	CC	321	NE	2009	Spring	Post	4	2	90415	1.8	6.4	35.34	0	8	0
6	1603A2	CC	321	NE	2009	Spring	Post	4	3	90507	0	13.9	35.34	0	0	1
6	1603A2	CC	321	NE	2009	Fall	Post	5	1	90910	0.79	20.6	35.34	0	0	0
6	1603A2	CC	321	NE	2009	Fall	Post	5	2	90929	1.07	13.1	35.34	1	0	1
6	1603A2	CC	321	NE	2009	Fall	Post	5	3	91013	0	10.8	35.34	1	7	0
6	1603A2	CC	321	NE	2009	Fall	Post	5	4	91029	1.91	11.1	35.34	2	3	0
6	1603A2	CC	321	NE	2009	Fall	Post	5	5	91107	0	6.9	35.34	3	8	0
6	1603A2	CC	321	NE	2010	Spring	Post	6	1	100318	0	7.2	281.12	1	6	0
6	1603A2	CC	321	NE	2010	Spring	Post	6	2	100405	0.28	15.6	281.12	0	1	0
6	1603A2	CC	321	NE	2010	Spring	Post	6	3	100420	0	10.3	281.12	0	0	0
6	1603A2	CC	321	NE	2010	Spring	Post	6	4	100503	3.96	16.1	281.12	0	0	2
6	1603A2	CC	321	NE	2010	Fall	Post	7	1	101001	0	15.8	281.12	0	0	0
6	1603A2	CC	321	NE	2010	Fall	Post	7	2	101013	0	15.6	281.12	0	0	0
6	1603A2	CC	321	NE	2010	Fall	Post	7	3	101022	0	6.9	281.12	0	6	0
6	1603A2	CC	321	NE	2010	Fall	Post	7	4	101104	0	5.8	281.12	2	4	0
6	1603A2	CC	321	NE	2011	Spring	Post	8	1	110303	0	3.6	129.86	5	1	0
6	1603A2	CC	321	NE	2011	Spring	Post	8	2	110323	0.23	17.2	129.86	4	3	0
6	1603A2	CC	321	NE	2011	Spring	Post	8	3	110401	0.05	2.5	129.86	3	9	0
6	1603A2	CC	321	NE	2011	Spring	Post	8	4	110420	2.92	13.9	129.86	2	4	0
6	1603A3	CC_adj	225	SW	2009	Spring	Post	4	1	90319	0	13.3	0	8	2	0
6	1603A3	CC_adj	225	SW	2009	Spring	Post	4	2	90415	1.8	6.4	0	18	4	0
6	1603A3	CC_adj	225	SW	2009	Spring	Post	4	3	90511	0.66	11.1	0	7	0	0
6	1603A3	CC_adj	225	SW	2009	Fall	Post	5	1	90910	0.79	20.6	0	0	0	0
6	1603A3	CC_adj	225	SW	2009	Fall	Post	5	2	90929	1.07	13.1	0	16	0	0
6	1603A3	CC_adj	225	SW	2009	Fall	Post	5	3	91013	0	10.8	0	21	2	1
6	1603A3	CC_adj	225	SW	2009	Fall	Post	5	4	91029	1.91	11.1	0	5	2	0
6	1603A3	CC_adj	225	SW	2009	Fall	Post	5	5	91107	0	6.9	0	32	5	0
6	1603A3	CC_adj	225	SW	2010	Spring	Post	6	1	100318	0	7.2	0	38	7	0
6	1603A3	CC_adj	225	SW	2010	Spring	Post	6	2	100405	0.28	15.6	0	10	6	0
6	1603A3	CC_adj	225	SW	2010	Spring	Post	6	3	100420	0	10.3	0	5	2	0
6	1603A3	CC_adj	225	SW	2010	Spring	Post	6	4	100503	3.96	16.1	0	2	0	0
6	1603A3	CC_adj	225	SW	2010	Fall	Post	7	1	100926	0	16.1	0	0	0	0
6	1603A3	CC_adj	225	SW	2010	Fall	Post	7	2	101013	0	15.6	0	0	0	0
6	1603A3	CC_adj	225	SW	2010	Fall	Post	7	3	101022	0	6.9	0	7	0	0
6	1603A3	CC_adj	225	SW	2010	Fall	Post	7	4	101104	0	5.8	0	8	1	0
6	1603A3	CC_adj	225	SW	2011	Spring	Post	8	1	110303	0	3.6	0	7	7	0
6	1603A3	CC_adj	225	SW	2011	Spring	Post	8	2	110323	0.23	17.2	0	4	1	0
6	1603A3	CC_adj	225	SW	2011	Spring	Post	8	3	110401	0.05	2.5	0	7	3	0
6	1603A3	CC_adj	225	SW	2011	Spring	Post	8	4	110420	2.92	13.9	0	4	2	0
6	1604A1	Shwd	315	SW	2009	Spring	Post	4	1	90319	0	13.3	0	8	5	0
6	1604A1	Shwd	315	SW	2009	Spring	Post	4	2	90414	0.64	8.6	0	3	6	0
6	1604A1	Shwd	315	SW	2009	Spring	Post	4	3	90507	0	13.9	0	0	0	0
6	1604A1	Shwd	315	SW	2009	Fall	Post	5	1	90910	0.79	20.6	0	0	0	0
6	1604A1	Shwd	315	SW	2009	Fall	Post	5	2	90929	1.07	13.1	0	5	0	0
6	1604A1	Shwd	315	SW	2009	Fall	Post	5	3	91013	0	10.8	0	9	0	0
6	1604A1	Shwd	315	SW	2009	Fall	Post	5	4	91028	0	10.3	0	5	2	0
6	1604A1	Shwd	315	SW	2009	Fall	Post	5	5	91107	0	6.9	0	6	13	0
6	1604A1	Shwd	315	SW	2010	Spring	Post	6	1	100317	0.05	8.3	8.38	20	17	0
6	1604A1	Shwd	315	SW	2010	Spring	Post	6	2	100405	0.28	15.6	8.38	2	5	0
6	1604A1	Shwd	315	SW	2010	Spring	Post	6	3	100420	0	10.3	8.38	3	0	0
6	1604A1	Shwd	315	SW	2010	Spring	Post	6	4	100504	2.62	16.1	8.38	1	0	0
6	1604A1	Shwd	315	SW	2010	Fall	Post	7	1	101001	0	15.8	8.38	0	0	0
6	1604A1	Shwd	315	SW	2010	Fall	Post	7	2	101013	0	15.6	8.38	0	0	0
6	1604A1	Shwd	315	SW	2010	Fall	Post	7	3	101022	0	6.9	8.38	2	0	0
6	1604A1	Shwd	315	SW	2010	Fall	Post	7	4	101104	0	5.8	8.38	2	0	0
6	1604A1	Shwd	315	SW	2011	Spring	Post	8	1	110303	0	3.6	28.72	6	8	0
6	1604A1	Shwd	315	SW	2011	Spring	Post	8	2	110323	0.23	17.2	28.72	2	8	0
6	1604A1	Shwd	315	SW	2011	Spring	Post	8	3	110401	0.05	2.5	28.72	4	4	0
6	1604A1	Shwd	315	SW	2011	Spring	Post	8	4	110420	2.92	13.9	28.72	3	2	0
6	1604A2	Shwd	225	SW	2009	Spring	Post	4	1	90319	0	13.3	33.34	6	2	0
6	1604A2	Shwd	225	SW	2009	Spring	Post	4	2	90414	0.64	8.6	33.34	7	2	0
6	1604A2	Shwd	225	SW	2009	Spring	Post	4	3	90507	0	13.9	33.34	1	0	0
6	1604A2	Shwd	225	SW	2009	Fall	Post	5	1	90910	0.79	20.6	33.34	0	0	0
6	1604A2	Shwd	225	SW	2009	Fall	Post	5	2	90929	1.07	13.1	33.34	3	0	0
6	1604A2	Shwd	225	SW	2009	Fall	Post	5	3	91012	1.4	6.4	33.34	8	4	0
6	1604A2	Shwd	225	SW	2009	Fall	Post	5	4	91028	0	10.3	33.34	2	2	0
6	1604A2	Shwd	225	SW	2009	Fall	Post	5	5	91107	0	6.9	33.34	15	12	0
6	1604A2	Shwd	225	SW	2010	Spring	Post	6	1	100317	0.05	8.3	25.28	27	9	0
6	1604A2	Shwd	225	SW	2010	Spring	Post	6	2	100405	0.28	15.6	25.28	4	4	1
6	1604A2	Shwd	225	SW	2010	Spring	Post	6	3	100420	0	10.3	25.28	1	1	0
6	1604A2	Shwd	225	SW	2010	Spring	Post	6	4	100504	2.62	16.1	25.28	1	1	2
6	1604A2	Shwd	225	SW	2010	Fall	Post	7	1	101001	0	15.8	25.28	0	0	0
6	1604A2	Shwd	225	SW	2010	Fall	Post	7	2	101013	0	15.6	25.28	0	0	0
6	1604A2	Shwd	225	SW	2010	Fall	Post	7	3	101022	0	6.9	25.28	6	0	0
6	1604A2	Shwd	225	SW	2010	Fall	Post	7	4	101104	0	5.8	25.28	2	1	0
6	1604A2	Shwd	225	SW	2011	Spring	Post	8	1	110303	0	3.6	24.72	5	3	0
6	1604A2	Shwd	225	SW	2011	Spring	Post	8	2	110323	0.23	17.2	24.72	7	2	0
6	1604A2	Shwd	225	SW	2011	Spring	Post	8	3	110401	0.05	2.5	24.72	3	0	0
6	1604A2	Shwd	225	SW	2011	Spring	Post	8	4	110420	2.92	13.9	24.72	2	5	0
6	1604A3	Shwd_adj	215	SW	2009	Spring	Post	4	1	90319	0	13.3	55.98	3	0	0
6	1604A3	Shwd_adj	215	SW	2009	Spring	Post	4	2	90414	0.64	8.6	55.98	1	2	0
6	1604A3	Shwd_adj	215	SW	2009	Spring	Post	4	3	90507	0	13.9	55.98	0	0	0
6	1604A3	Shwd_adj	215	SW	2009	Fall	Post	5	1	90910	0.79	20.6	55.98	0	0	0
6	1604A3	Shwd_adj	215	SW	2009	Fall	Post	5	2	90929	1.07	13.1	55.98	1	0	0
6	1604A3	Shwd_adj	215	SW	2009	Fall	Post	5	3	91013	0	10.8	55.98	12	6	0
6	1604A3	Shwd_adj	215	SW	2009	Fall	Post	5	4	91028	0	10.3	55.98	2	5	0
6	1604A3	Shwd_adj	215	SW	2009	Fall	Post	5	5	91107	0	6.9	55.98	15	9	1
6	1604A3	Shwd_adj	215	SW	2010	Spring	Post	6	1	100317	0.05	8.3	67.06	15	15	0
6	1604A3	Shwd_adj	215	SW	2010	Spring	Post	6	2	100405	0.28	15.6	67.06	3	2	0
6	1604A3	Shwd_adj	215	SW	2010	Spring	Post	6	3	100420	0	10.3	67.06	0	0	0
6	1604A3	Shwd_adj	215	SW	2010	Spring	Post	6	4	100504	2.62	16.1	67.06	0	0	0
6	1604A3	Shwd_adj	215	SW	2010	Fall	Post	7	1	101001	0	15.8	67.06	0	0	0
6	1604A3	Shwd_adj	215	SW	2010	Fall	Post	7	2	101013	0	15.6	67.06	0	0	0
6	1604A3	Shwd_adj	215	SW	2010	Fall	Post	7	3	101022	0	6.9	67.06	3	0	0
6	1604A3	Shwd_adj	215	SW	2010	Fall	Post	7	4	101104	0	5.8	67.06	4	0	1
6	1604A3	Shwd_adj	215	SW	2011	Spring	Post	8	1	110303	0	3.6	48.78	7	4	0
6	1604A3	Shwd_adj	215	SW	2011	Spring	Post	8	2	110323	0.23	17.2	48.78	3	1	0
6	1604A3	Shwd_adj	215	SW	2011	Spring	Post	8	3	110401	0.05	2.5	48.78	2	0	0
6	1604A3	Shwd_adj	215	SW	2011	Spring	Post	8	4	110420	2.92	13.9	48.78	3	3	0
7	1701A	Group	10	NE	2009	Spring	Post	4	1	90323	0	8.6	56.28	9	2	0
7	1701A	Group	10	NE	2009	Spring	Post	4	2	90414	0.64	8.6	56.28	4	0	0
7	1701A	Group	10	NE	2009	Spring	Post	4	3	90427	0	21.4	56.28	1	1	0
7	1701A	Group	10	NE	2009	Fall	Post	5	1	90914	0	16.7	56.28	0	0	0
7	1701A	Group	10	NE	2009	Fall	Post	5	2	90930	0.03	10.8	56.28	7	1	0
7	1701A	Group	10	NE	2009	Fall	Post	5	3	91015	0.43	6.7	56.28	14	23	0
7	1701A	Group	10	NE	2009	Fall	Post	5	4	91028	0	10.3	56.28	7	7	0
7	1701A	Group	10	NE	2009	Fall	Post	5	5	91108	0	12.8	56.28	14	28	0
7	1701A	Group	10	NE	2010	Spring	Post	6	1	100327	2.97	2.5	166.26	14	16	0
7	1701A	Group	10	NE	2010	Spring	Post	6	2	100406	0.28	20.8	166.26	3	5	0
7	1701A	Group	10	NE	2010	Spring	Post	6	3	100421	0	10.3	166.26	3	8	0
7	1701A	Group	10	NE	2010	Spring	Post	6	4	100505	0.74	16.4	166.26	0	0	0
7	1701A	Group	10	NE	2010	Fall	Post	7	1	101004	0.53	7.2	166.26	5	0	0
7	1701A	Group	10	NE	2010	Fall	Post	7	2	101014	0	15.3	166.26	6	0	0
7	1701A	Group	10	NE	2010	Fall	Post	7	3	101028	1.32	13.6	166.26	14	16	0
7	1701A	Group	10	NE	2010	Fall	Post	7	4	101129	0	0.6	166.26	1	0	0
7	1701A	Group	10	NE	2011	Spring	Post	8	1	110309	0	8.1	50.34	0	0	0
7	1701A	Group	10	NE	2011	Spring	Post	8	2	110316	0.53	5.3	50.34	6	5	0
7	1701A	Group	10	NE	2011	Spring	Post	8	3	110329	0.03	3.1	50.34	10	19	0
7	1701A	Group	10	NE	2011	Spring	Post	8	4	110415	0	12.2	50.34	3	13	0
7	1702A	Group	88	NE	2010	Fall	Post	7	1	101004	0.53	7.2	19.1	2	1	0
7	1702A	Group	88	NE	2010	Fall	Post	7	2	101014	0	15.3	19.1	0	1	0
7	1702A	Group	88	NE	2010	Fall	Post	7	3	101028	1.32	13.6	19.1	4	8	0
7	1702A	Group	88	NE	2010	Fall	Post	7	4	101129	0	0.6	19.1	3	1	0
7	1702A	Group	88	NE	2011	Spring	Post	8	1	110309	0	8.1	19.1	2	0	0
7	1702A	Group	88	NE	2011	Spring	Post	8	2	110316	0.53	5.3	19.1	4	4	0
7	1702A	Group	88	NE	2011	Spring	Post	8	3	110329	0.03	3.1	19.1	4	3	0
7	1702A	Group	88	NE	2011	Spring	Post	8	4	110415	0	12.2	19.1	4	4	0
7	1703A	Group	95	NE	2009	Spring	Post	4	1	90323	0	8.6	16.76	13	6	0
7	1703A	Group	95	NE	2009	Spring	Post	4	2	90414	0.64	8.6	16.76	7	4	0
7	1703A	Group	95	NE	2009	Spring	Post	4	3	90429	2.13	15.6	16.76	4	6	0
7	1703A	Group	95	NE	2009	Fall	Post	5	1	90914	0	16.7	16.76	0	0	2
7	1703A	Group	95	NE	2009	Fall	Post	5	2	90930	0.03	10.8	16.76	5	1	2
7	1703A	Group	95	NE	2009	Fall	Post	5	3	91015	0.43	6.7	16.76	5	2	1
7	1703A	Group	95	NE	2009	Fall	Post	5	4	91028	0	10.3	16.76	4	1	0
7	1703A	Group	95	NE	2009	Fall	Post	5	5	91108	0	12.8	16.76	8	8	0
7	1703A	Group	95	NE	2010	Spring	Post	6	1	100327	2.97	2.5	40.02	9	3	0
7	1703A	Group	95	NE	2010	Spring	Post	6	2	100406	0.28	20.8	40.02	2	3	0
7	1703A	Group	95	NE	2010	Spring	Post	6	3	100421	0	10.3	40.02	0	2	0
7	1703A	Group	95	NE	2010	Spring	Post	6	4	100505	0.74	16.4	40.02	0	0	0
7	1703A	Group	95	NE	2010	Fall	Post	7	1	101004	0.53	7.2	40.02	7	2	0
7	1703A	Group	95	NE	2010	Fall	Post	7	2	101014	0	15.3	40.02	5	5	2
7	1703A	Group	95	NE	2010	Fall	Post	7	3	101028	1.32	13.6	40.02	19	19	0
7	1703A	Group	95	NE	2010	Fall	Post	7	4	101129	0	0.6	40.02	0	0	0
7	1703A	Group	95	NE	2011	Spring	Post	8	1	110309	0	8.1	62.26	1	1	1
7	1703A	Group	95	NE	2011	Spring	Post	8	2	110316	0.53	5.3	62.26	5	6	0
7	1703A	Group	95	NE	2011	Spring	Post	8	3	110329	0.03	3.1	62.26	10	7	0
7	1703A	Group	95	NE	2011	Spring	Post	8	4	110415	0	12.2	62.26	1	4	0
7	1704A	Group	307	SW	2009	Spring	Post	4	1	90323	0	8.6	56.7	7	11	0
7	1704A	Group	307	SW	2009	Spring	Post	4	2	90414	0.64	8.6	56.7	3	1	0
7	1704A	Group	307	SW	2009	Spring	Post	4	3	90429	2.13	15.6	56.7	1	5	0
7	1704A	Group	307	SW	2009	Fall	Post	5	1	90914	0	16.7	56.7	0	0	1
7	1704A	Group	307	SW	2009	Fall	Post	5	2	90930	0.03	10.8	56.7	0	0	0
7	1704A	Group	307	SW	2009	Fall	Post	5	3	91015	0.43	6.7	56.7	6	6	0
7	1704A	Group	307	SW	2009	Fall	Post	5	4	91028	0	10.3	56.7	1	5	0
7	1704A	Group	307	SW	2009	Fall	Post	5	5	91108	0	12.8	56.7	9	11	0
7	1704A	Group	307	SW	2010	Spring	Post	6	1	100327	2.97	2.5	59.12	11	6	0
7	1704A	Group	307	SW	2010	Spring	Post	6	2	100406	0.28	20.8	59.12	0	2	0
7	1704A	Group	307	SW	2010	Spring	Post	6	3	100421	0	10.3	59.12	1	1	0
7	1704A	Group	307	SW	2010	Spring	Post	6	4	100505	0.74	16.4	59.12	0	0	0
7	1704A	Group	307	SW	2010	Fall	Post	7	1	101004	0.53	7.2	59.12	0	0	0
7	1704A	Group	307	SW	2010	Fall	Post	7	2	101014	0	15.3	59.12	4	2	0
7	1704A	Group	307	SW	2010	Fall	Post	7	3	101028	1.32	13.6	59.12	6	14	0
7	1704A	Group	307	SW	2010	Fall	Post	7	4	101129	0	0.6	59.12	2	1	0
7	1704A	Group	307	SW	2011	Spring	Post	8	1	110308	0.79	1.7	121.4	3	6	0
7	1704A	Group	307	SW	2011	Spring	Post	8	2	110316	0.53	5.3	121.4	6	3	0
7	1704A	Group	307	SW	2011	Spring	Post	8	3	110329	0.03	3.1	121.4	4	5	0
7	1704A	Group	307	SW	2011	Spring	Post	8	4	110415	0	12.2	121.4	1	4	0
7	1705A	Group	290	SW	2009	Spring	Post	4	1	90323	0	8.6	43.34	4	2	0
7	1705A	Group	290	SW	2009	Spring	Post	4	2	90414	0.64	8.6	43.34	5	2	0
7	1705A	Group	290	SW	2009	Spring	Post	4	3	90429	2.13	15.6	43.34	3	0	0
7	1705A	Group	290	SW	2009	Fall	Post	5	1	90914	0	16.7	43.34	1	0	0
7	1705A	Group	290	SW	2009	Fall	Post	5	2	90930	0.03	10.8	43.34	9	0	0
7	1705A	Group	290	SW	2009	Fall	Post	5	3	91015	0.43	6.7	43.34	3	3	0
7	1705A	Group	290	SW	2009	Fall	Post	5	4	91028	0	10.3	43.34	2	0	0
7	1705A	Group	290	SW	2009	Fall	Post	5	5	91108	0	12.8	43.34	10	6	0
7	1705A	Group	290	SW	2010	Spring	Post	6	1	100327	2.97	2.5	24.34	4	4	0
7	1705A	Group	290	SW	2010	Spring	Post	6	2	100406	0.28	20.8	24.34	4	1	0
7	1705A	Group	290	SW	2010	Spring	Post	6	3	100421	0	10.3	24.34	1	2	0
7	1705A	Group	290	SW	2010	Spring	Post	6	4	100505	0.74	16.4	24.34	0	0	0
7	1705A	Group	290	SW	2010	Fall	Post	7	1	101004	0.53	7.2	24.34	2	0	0
7	1705A	Group	290	SW	2010	Fall	Post	7	2	101014	0	15.3	24.34	11	5	0
7	1705A	Group	290	SW	2010	Fall	Post	7	3	101028	1.32	13.6	24.34	15	17	0
7	1705A	Group	290	SW	2010	Fall	Post	7	4	101129	0	0.6	24.34	2	0	0
7	1705A	Group	290	SW	2011	Spring	Post	8	1	110308	0.79	1.7	53.74	9	0	0
7	1705A	Group	290	SW	2011	Spring	Post	8	2	110316	0.53	5.3	53.74	7	2	0
7	1705A	Group	290	SW	2011	Spring	Post	8	3	110329	0.03	3.1	53.74	18	13	1
7	1705A	Group	290	SW	2011	Spring	Post	8	4	110415	0	12.2	53.74	5	0	0
7	1706A	Group	170	SW	2009	Spring	Post	4	1	90323	0	8.6	152.18	5	2	0
7	1706A	Group	170	SW	2009	Spring	Post	4	2	90414	0.64	8.6	152.18	4	4	0
7	1706A	Group	170	SW	2009	Spring	Post	4	3	90502	2.24	13.9	152.18	4	0	0
7	1706A	Group	170	SW	2009	Fall	Post	5	1	90914	0	16.7	152.18	0	0	0
7	1706A	Group	170	SW	2009	Fall	Post	5	2	90930	0.03	10.8	152.18	0	0	0
7	1706A	Group	170	SW	2009	Fall	Post	5	3	91015	0.43	6.7	152.18	9	5	0
7	1706A	Group	170	SW	2009	Fall	Post	5	4	91028	0	10.3	152.18	19	3	0
7	1706A	Group	170	SW	2009	Fall	Post	5	5	91108	0	12.8	152.18	28	11	0
7	1706A	Group	170	SW	2010	Spring	Post	6	1	100327	2.97	2.5	101.56	23	10	0
7	1706A	Group	170	SW	2010	Spring	Post	6	2	100406	0.28	20.8	101.56	2	0	0
7	1706A	Group	170	SW	2010	Spring	Post	6	3	100421	0	10.3	101.56	0	0	4
7	1706A	Group	170	SW	2010	Spring	Post	6	4	100505	0.74	16.4	101.56	1	0	0
7	1706A	Group	170	SW	2010	Fall	Post	7	1	101004	0.53	7.2	101.56	0	0	1
7	1706A	Group	170	SW	2010	Fall	Post	7	2	101014	0	15.3	101.56	8	0	0
7	1706A	Group	170	SW	2010	Fall	Post	7	3	101028	1.32	13.6	101.56	47	18	0
7	1706A	Group	170	SW	2010	Fall	Post	7	4	101122	0	12.2	101.56	32	10	0
7	1706A	Group	170	SW	2011	Spring	Post	8	1	110309	0	8.1	121.02	5	4	0
7	1706A	Group	170	SW	2011	Spring	Post	8	2	110316	0.53	5.3	121.02	15	7	0
7	1706A	Group	170	SW	2011	Spring	Post	8	3	110329	0.03	3.1	121.02	27	11	0
7	1706A	Group	170	SW	2011	Spring	Post	8	4	110415	0	12.2	121.02	3	0	0
7	1707A	Group	184	SW	2009	Spring	Post	4	1	90323	0	8.6	108.48	9	1	0
7	1707A	Group	184	SW	2009	Spring	Post	4	2	90414	0.64	8.6	108.48	3	0	0
7	1707A	Group	184	SW	2009	Spring	Post	4	3	90502	2.24	13.9	108.48	7	1	0
7	1707A	Group	184	SW	2009	Fall	Post	5	1	90914	0	16.7	108.48	0	0	0
7	1707A	Group	184	SW	2009	Fall	Post	5	2	90930	0.03	10.8	108.48	1	0	0
7	1707A	Group	184	SW	2009	Fall	Post	5	3	91015	0.43	6.7	108.48	4	1	0
7	1707A	Group	184	SW	2009	Fall	Post	5	4	91028	0	10.3	108.48	7	0	0
7	1707A	Group	184	SW	2009	Fall	Post	5	5	91108	0	12.8	108.48	16	3	0
7	1707A	Group	184	SW	2010	Spring	Post	6	1	100327	2.97	2.5	63.9	8	1	0
7	1707A	Group	184	SW	2010	Spring	Post	6	2	100406	0.28	20.8	63.9	2	0	0
7	1707A	Group	184	SW	2010	Spring	Post	6	3	100421	0	10.3	63.9	1	0	0
7	1707A	Group	184	SW	2010	Spring	Post	6	4	100505	0.74	16.4	63.9	0	0	1
7	1707A	Group	184	SW	2010	Fall	Post	7	1	100928	0.08	14.7	63.9	0	0	0
7	1707A	Group	184	SW	2010	Fall	Post	7	2	101014	0	15.3	63.9	0	0	0
7	1707A	Group	184	SW	2010	Fall	Post	7	3	101028	1.32	13.6	63.9	8	1	0
7	1707A	Group	184	SW	2010	Fall	Post	7	4	101122	0	12.2	63.9	12	0	1
7	1707A	Group	184	SW	2011	Spring	Post	8	1	110309	0	8.1	133.72	2	0	0
7	1707A	Group	184	SW	2011	Spring	Post	8	2	110316	0.53	5.3	133.72	8	3	0
7	1707A	Group	184	SW	2011	Spring	Post	8	3	110329	0.03	3.1	133.72	3	3	0
7	1707A	Group	184	SW	2011	Spring	Post	8	4	110415	0	12.2	133.72	1	0	0
7	1708A	Group	186	SW	2009	Spring	Post	4	1	90323	0	8.6	137.38	8	7	0
7	1708A	Group	186	SW	2009	Spring	Post	4	2	90414	0.64	8.6	137.38	5	2	1
7	1708A	Group	186	SW	2009	Spring	Post	4	3	90502	2.24	13.9	137.38	1	0	0
7	1708A	Group	186	SW	2009	Fall	Post	5	1	90914	0	16.7	137.38	0	0	0
7	1708A	Group	186	SW	2009	Fall	Post	5	2	90930	0.03	10.8	137.38	0	0	0
7	1708A	Group	186	SW	2009	Fall	Post	5	3	91015	0.43	6.7	137.38	2	4	0
7	1708A	Group	186	SW	2009	Fall	Post	5	4	91028	0	10.3	137.38	3	0	0
7	1708A	Group	186	SW	2009	Fall	Post	5	5	91108	0	12.8	137.38	4	6	0
7	1708A	Group	186	SW	2010	Spring	Post	6	1	100327	2.97	2.5	118.74	1	0	1
7	1708A	Group	186	SW	2010	Spring	Post	6	2	100406	0.28	20.8	118.74	0	0	1
7	1708A	Group	186	SW	2010	Spring	Post	6	3	100421	0	10.3	118.74	1	0	0
7	1708A	Group	186	SW	2010	Spring	Post	6	4	100506	0.28	17.2	118.74	0	0	0
7	1708A	Group	186	SW	2010	Fall	Post	7	1	101004	0.53	7.2	118.74	0	0	0
7	1708A	Group	186	SW	2010	Fall	Post	7	2	101014	0	15.3	118.74	0	0	0
7	1708A	Group	186	SW	2010	Fall	Post	7	3	101028	1.32	13.6	118.74	2	2	0
7	1708A	Group	186	SW	2010	Fall	Post	7	4	101122	0	12.2	118.74	8	3	0
7	1708A	Group	186	SW	2011	Spring	Post	8	1	110309	0	8.1	90.5	3	1	0
7	1708A	Group	186	SW	2011	Spring	Post	8	2	110316	0.53	5.3	90.5	7	4	0
7	1708A	Group	186	SW	2011	Spring	Post	8	3	110329	0.03	3.1	90.5	3	2	0
7	1708A	Group	186	SW	2011	Spring	Post	8	4	110415	0	12.2	90.5	3	0	1
8	1801A	Group	190	SW	2009	Spring	Post	4	1	90310	0.41	8.9	20.22	5	4	0
8	1801A	Group	190	SW	2009	Spring	Post	4	2	90415	1.8	6.4	20.22	1	0	0
8	1801A	Group	190	SW	2009	Spring	Post	4	3	90503	1.96	12.8	20.22	0	0	0
8	1801A	Group	190	SW	2009	Fall	Post	5	1	90911	0.79	20.3	20.22	0	0	0
8	1801A	Group	190	SW	2009	Fall	Post	5	2	90929	1.07	13.1	20.22	1	0	0
8	1801A	Group	190	SW	2009	Fall	Post	5	3	91014	0	8.3	20.22	3	2	0
8	1801A	Group	190	SW	2009	Fall	Post	5	4	91027	0.05	11.7	20.22	2	7	0
8	1801A	Group	190	SW	2009	Fall	Post	5	5	91112	0	6.9	20.22	6	11	0
8	1801A	Group	190	SW	2010	Spring	Post	6	1	100324	1.65	7.5	76.86	8	8	0
8	1801A	Group	190	SW	2010	Spring	Post	6	2	100405	0.28	15.6	76.86	1	5	0
8	1801A	Group	190	SW	2010	Spring	Post	6	3	100420	0	10.3	76.86	1	0	0
8	1801A	Group	190	SW	2010	Spring	Post	6	4	100504	2.62	16.1	76.86	0	0	0
8	1801A	Group	190	SW	2010	Fall	Post	7	1	100922	0	25.3	76.86	0	0	0
8	1801A	Group	190	SW	2010	Fall	Post	7	2	101005	0.53	7.8	76.86	0	0	0
8	1801A	Group	190	SW	2010	Fall	Post	7	3	101013	0	15.6	76.86	0	0	0
8	1801A	Group	190	SW	2010	Fall	Post	7	4	101111	0	10.8	76.86	16	19	0
8	1801A	Group	190	SW	2011	Spring	Post	8	1	110310	1.98	5.3	58.24	1	2	0
8	1801A	Group	190	SW	2011	Spring	Post	8	2	110316	0.53	5.3	58.24	6	3	0
8	1801A	Group	190	SW	2011	Spring	Post	8	3	110330	0	3.9	58.24	3	16	0
8	1801A	Group	190	SW	2011	Spring	Post	8	4	110413	2.26	9.2	58.24	3	8	0
8	1802A	Group	324	NE	2009	Spring	Post	4	1	90310	0.41	8.9	126.38	4	5	0
8	1802A	Group	324	NE	2009	Spring	Post	4	2	90415	1.8	6.4	126.38	3	1	0
8	1802A	Group	324	NE	2009	Spring	Post	4	3	90502	2.24	13.9	126.38	0	4	0
8	1802A	Group	324	NE	2009	Fall	Post	5	1	90911	0.79	20.3	126.38	0	0	0
8	1802A	Group	324	NE	2009	Fall	Post	5	2	90929	1.07	13.1	126.38	3	1	0
8	1802A	Group	324	NE	2009	Fall	Post	5	3	91014	0	8.3	126.38	3	4	0
8	1802A	Group	324	NE	2009	Fall	Post	5	4	91027	0.05	11.7	126.38	3	10	0
8	1802A	Group	324	NE	2009	Fall	Post	5	5	91112	0	6.9	126.38	5	4	0
8	1802A	Group	324	NE	2010	Spring	Post	6	1	100324	1.65	7.5	123.5	6	16	0
8	1802A	Group	324	NE	2010	Spring	Post	6	2	100405	0.28	15.6	123.5	1	5	0
8	1802A	Group	324	NE	2010	Spring	Post	6	3	100420	0	10.3	123.5	0	1	0
8	1802A	Group	324	NE	2010	Spring	Post	6	4	100504	2.62	16.1	123.5	0	0	3
8	1802A	Group	324	NE	2010	Fall	Post	7	1	100915	0	20.3	123.5	0	0	0
8	1802A	Group	324	NE	2010	Fall	Post	7	2	101005	0.53	7.8	123.5	2	0	0
8	1802A	Group	324	NE	2010	Fall	Post	7	3	101014	0	15.3	123.5	3	7	1
8	1802A	Group	324	NE	2010	Fall	Post	7	4	101028	1.32	13.6	123.5	23	14	0
8	1802A	Group	324	NE	2011	Spring	Post	8	1	110310	1.98	5.3	143.68	11	4	0
8	1802A	Group	324	NE	2011	Spring	Post	8	2	110316	0.53	5.3	143.68	7	8	0
8	1802A	Group	324	NE	2011	Spring	Post	8	3	110330	0	3.9	143.68	10	25	0
8	1802A	Group	324	NE	2011	Spring	Post	8	4	110413	2.26	9.2	143.68	3	10	0
8	1803A	Group	66	NE	2009	Spring	Post	4	1	90310	0.41	8.9	84.84	8	4	0
8	1803A	Group	66	NE	2009	Spring	Post	4	2	90415	1.8	6.4	84.84	6	8	0
8	1803A	Group	66	NE	2009	Spring	Post	4	3	90502	2.24	13.9	84.84	4	6	0
8	1803A	Group	66	NE	2009	Fall	Post	5	1	90911	0.79	20.3	84.84	0	0	0
8	1803A	Group	66	NE	2009	Fall	Post	5	2	90929	1.07	13.1	84.84	4	0	0
8	1803A	Group	66	NE	2009	Fall	Post	5	3	91014	0	8.3	84.84	5	5	0
8	1803A	Group	66	NE	2009	Fall	Post	5	4	91027	0.05	11.7	84.84	1	3	0
8	1803A	Group	66	NE	2009	Fall	Post	5	5	91112	0	6.9	84.84	2	4	0
8	1803A	Group	66	NE	2010	Spring	Post	6	1	100324	1.65	7.5	138.1	2	4	0
8	1803A	Group	66	NE	2010	Spring	Post	6	2	100405	0.28	15.6	138.1	2	7	0
8	1803A	Group	66	NE	2010	Spring	Post	6	3	100420	0	10.3	138.1	1	1	0
8	1803A	Group	66	NE	2010	Spring	Post	6	4	100504	2.62	16.1	138.1	0	0	1
8	1803A	Group	66	NE	2010	Fall	Post	7	1	100915	0	20.3	138.1	0	0	0
8	1803A	Group	66	NE	2010	Fall	Post	7	2	101005	0.53	7.8	138.1	1	0	0
8	1803A	Group	66	NE	2010	Fall	Post	7	3	101014	0	15.3	138.1	3	0	0
8	1803A	Group	66	NE	2010	Fall	Post	7	4	101028	1.32	13.6	138.1	5	6	0
8	1803A	Group	66	NE	2011	Spring	Post	8	1	110310	1.98	5.3	110.88	6	3	0
8	1803A	Group	66	NE	2011	Spring	Post	8	2	110316	0.53	5.3	110.88	4	0	0
8	1803A	Group	66	NE	2011	Spring	Post	8	3	110330	0	3.9	110.88	7	7	0
8	1803A	Group	66	NE	2011	Spring	Post	8	4	110413	2.26	9.2	110.88	2	0	0
8	1804A	Group	86	NE	2009	Spring	Post	4	1	90310	0.41	8.9	28.5	7	5	0
8	1804A	Group	86	NE	2009	Spring	Post	4	2	90415	1.8	6.4	28.5	4	2	0
8	1804A	Group	86	NE	2009	Spring	Post	4	3	90503	1.96	12.8	28.5	4	1	2
8	1804A	Group	86	NE	2009	Fall	Post	5	1	90911	0.79	20.3	28.5	0	0	0
8	1804A	Group	86	NE	2009	Fall	Post	5	2	90929	1.07	13.1	28.5	7	0	0
8	1804A	Group	86	NE	2009	Fall	Post	5	3	91014	0	8.3	28.5	9	3	0
8	1804A	Group	86	NE	2009	Fall	Post	5	4	91027	0.05	11.7	28.5	5	7	0
8	1804A	Group	86	NE	2009	Fall	Post	5	5	91112	0	6.9	28.5	6	9	1
8	1804A	Group	86	NE	2010	Spring	Post	6	1	100324	1.65	7.5	166.02	9	3	0
8	1804A	Group	86	NE	2010	Spring	Post	6	2	100405	0.28	15.6	166.02	2	1	0
8	1804A	Group	86	NE	2010	Spring	Post	6	3	100420	0	10.3	166.02	1	2	0
8	1804A	Group	86	NE	2010	Spring	Post	6	4	100504	2.62	16.1	166.02	0	0	0
8	1804A	Group	86	NE	2010	Fall	Post	7	1	100922	0	25.3	166.02	0	0	0
8	1804A	Group	86	NE	2010	Fall	Post	7	2	101005	0.53	7.8	166.02	0	0	0
8	1804A	Group	86	NE	2010	Fall	Post	7	3	101013	0	15.6	166.02	0	0	0
8	1804A	Group	86	NE	2010	Fall	Post	7	4	101111	0	10.8	166.02	7	9	1
8	1804A	Group	86	NE	2011	Spring	Post	8	1	110310	1.98	5.3	75.36	2	6	0
8	1804A	Group	86	NE	2011	Spring	Post	8	2	110316	0.53	5.3	75.36	3	5	0
8	1804A	Group	86	NE	2011	Spring	Post	8	3	110330	0	3.9	75.36	2	9	0
8	1804A	Group	86	NE	2011	Spring	Post	8	4	110413	2.26	9.2	75.36	1	2	0
8	1805A	Group	97	NE	2009	Spring	Post	4	1	90310	0.41	8.9	46.02	3	4	0
8	1805A	Group	97	NE	2009	Spring	Post	4	2	90415	1.8	6.4	46.02	3	0	0
8	1805A	Group	97	NE	2009	Spring	Post	4	3	90503	1.96	12.8	46.02	0	1	0
8	1805A	Group	97	NE	2009	Fall	Post	5	1	90911	0.79	20.3	46.02	0	0	0
8	1805A	Group	97	NE	2009	Fall	Post	5	2	90929	1.07	13.1	46.02	1	0	0
8	1805A	Group	97	NE	2009	Fall	Post	5	3	91014	0	8.3	46.02	0	0	0
8	1805A	Group	97	NE	2009	Fall	Post	5	4	91027	0.05	11.7	46.02	1	9	0
8	1805A	Group	97	NE	2009	Fall	Post	5	5	91112	0	6.9	46.02	4	10	0
8	1805A	Group	97	NE	2010	Spring	Post	6	1	100324	1.65	7.5	76.42	5	5	0
8	1805A	Group	97	NE	2010	Spring	Post	6	2	100405	0.28	15.6	76.42	1	3	0
8	1805A	Group	97	NE	2010	Spring	Post	6	3	100420	0	10.3	76.42	0	0	0
8	1805A	Group	97	NE	2010	Spring	Post	6	4	100504	2.62	16.1	76.42	0	0	1
8	1805A	Group	97	NE	2010	Fall	Post	7	1	100924	0.15	24.7	76.42	0	0	0
8	1805A	Group	97	NE	2010	Fall	Post	7	2	101005	0.53	7.8	76.42	0	0	0
8	1805A	Group	97	NE	2010	Fall	Post	7	3	101013	0	15.6	76.42	0	0	0
8	1805A	Group	97	NE	2010	Fall	Post	7	4	101119	2.54	0	76.42	2	4	0
8	1805A	Group	97	NE	2011	Spring	Post	8	1	110310	1.98	5.3	85.74	2	2	0
8	1805A	Group	97	NE	2011	Spring	Post	8	2	110316	0.53	5.3	85.74	2	2	0
8	1805A	Group	97	NE	2011	Spring	Post	8	3	110330	0	3.9	85.74	3	3	0
8	1805A	Group	97	NE	2011	Spring	Post	8	4	110413	2.26	9.2	85.74	0	0	0
8	1806A	Group	270	SW	2009	Spring	Post	4	1	90310	0.41	8.9	109.7	6	3	0
8	1806A	Group	270	SW	2009	Spring	Post	4	2	90415	1.8	6.4	109.7	1	2	0
8	1806A	Group	270	SW	2009	Spring	Post	4	3	90503	1.96	12.8	109.7	1	0	0
8	1806A	Group	270	SW	2009	Fall	Post	5	1	90911	0.79	20.3	109.7	0	0	0
8	1806A	Group	270	SW	2009	Fall	Post	5	2	90929	1.07	13.1	109.7	0	0	0
8	1806A	Group	270	SW	2009	Fall	Post	5	3	91014	0	8.3	109.7	2	0	0
8	1806A	Group	270	SW	2009	Fall	Post	5	4	91027	0.05	11.7	109.7	2	4	0
8	1806A	Group	270	SW	2009	Fall	Post	5	5	91112	0	6.9	109.7	3	9	0
8	1806A	Group	270	SW	2010	Spring	Post	6	1	100324	1.65	7.5	78.78	1	6	0
8	1806A	Group	270	SW	2010	Spring	Post	6	2	100405	0.28	15.6	78.78	0	2	0
8	1806A	Group	270	SW	2010	Spring	Post	6	3	100420	0	10.3	78.78	0	0	0
8	1806A	Group	270	SW	2010	Spring	Post	6	4	100504	2.62	16.1	78.78	1	0	0
8	1806A	Group	270	SW	2010	Fall	Post	7	1	100924	0.15	24.7	78.78	0	0	0
8	1806A	Group	270	SW	2010	Fall	Post	7	2	101005	0.53	7.8	78.78	0	0	0
8	1806A	Group	270	SW	2010	Fall	Post	7	3	101013	0	15.6	78.78	0	0	0
8	1806A	Group	270	SW	2010	Fall	Post	7	4	101119	2.54	0	78.78	2	0	0
8	1806A	Group	270	SW	2011	Spring	Post	8	1	110310	1.98	5.3	143.64	2	2	0
8	1806A	Group	270	SW	2011	Spring	Post	8	2	110316	0.53	5.3	143.64	3	6	0
8	1806A	Group	270	SW	2011	Spring	Post	8	3	110330	0	3.9	143.64	3	5	0
8	1806A	Group	270	SW	2011	Spring	Post	8	4	110413	2.26	9.2	143.64	0	0	0
8	1807A	Group	62	NE	2009	Spring	Post	4	1	90310	0.41	8.9	29.98	6	3	0
8	1807A	Group	62	NE	2009	Spring	Post	4	2	90415	1.8	6.4	29.98	2	2	0
8	1807A	Group	62	NE	2009	Spring	Post	4	3	90503	1.96	12.8	29.98	4	0	0
8	1807A	Group	62	NE	2009	Fall	Post	5	1	90911	0.79	20.3	29.98	0	0	0
8	1807A	Group	62	NE	2009	Fall	Post	5	2	90929	1.07	13.1	29.98	7	0	0
8	1807A	Group	62	NE	2009	Fall	Post	5	3	91014	0	8.3	29.98	3	2	0
8	1807A	Group	62	NE	2009	Fall	Post	5	4	91027	0.05	11.7	29.98	3	3	0
8	1807A	Group	62	NE	2009	Fall	Post	5	5	91112	0	6.9	29.98	10	15	0
8	1807A	Group	62	NE	2010	Spring	Post	6	1	100324	1.65	7.5	79	9	6	0
8	1807A	Group	62	NE	2010	Spring	Post	6	2	100405	0.28	15.6	79	1	3	0
8	1807A	Group	62	NE	2010	Spring	Post	6	3	100420	0	10.3	79	0	0	0
8	1807A	Group	62	NE	2010	Spring	Post	6	4	100504	2.62	16.1	79	0	0	2
8	1807A	Group	62	NE	2010	Fall	Post	7	1	100922	0	25.3	79	0	0	1
8	1807A	Group	62	NE	2010	Fall	Post	7	2	101005	0.53	7.8	79	3	0	0
8	1807A	Group	62	NE	2010	Fall	Post	7	3	101013	0	15.6	79	2	0	0
8	1807A	Group	62	NE	2010	Fall	Post	7	4	101111	0	10.8	79	18	7	0
8	1807A	Group	62	NE	2011	Spring	Post	8	1	110310	1.98	5.3	66.58	8	10	0
8	1807A	Group	62	NE	2011	Spring	Post	8	2	110316	0.53	5.3	66.58	12	3	0
8	1807A	Group	62	NE	2011	Spring	Post	8	3	110330	0	3.9	66.58	8	11	0
8	1807A	Group	62	NE	2011	Spring	Post	8	4	110413	2.26	9.2	66.58	3	2	0
8	1808A	Group	260	SW	2009	Spring	Post	4	1	90310	0.41	8.9	114.34	2	4	0
8	1808A	Group	260	SW	2009	Spring	Post	4	2	90415	1.8	6.4	114.34	1	2	0
8	1808A	Group	260	SW	2009	Spring	Post	4	3	90502	2.24	13.9	114.34	1	3	0
8	1808A	Group	260	SW	2009	Fall	Post	5	1	90911	0.79	20.3	114.34	0	0	0
8	1808A	Group	260	SW	2009	Fall	Post	5	2	90929	1.07	13.1	114.34	1	0	0
8	1808A	Group	260	SW	2009	Fall	Post	5	3	91014	0	8.3	114.34	1	2	0
8	1808A	Group	260	SW	2009	Fall	Post	5	4	91027	0.05	11.7	114.34	6	10	0
8	1808A	Group	260	SW	2009	Fall	Post	5	5	91112	0	6.9	114.34	3	3	0
8	1808A	Group	260	SW	2010	Spring	Post	6	1	100324	1.65	7.5	113.38	2	3	0
8	1808A	Group	260	SW	2010	Spring	Post	6	2	100405	0.28	15.6	113.38	1	0	0
8	1808A	Group	260	SW	2010	Spring	Post	6	3	100420	0	10.3	113.38	0	2	0
8	1808A	Group	260	SW	2010	Spring	Post	6	4	100504	2.62	16.1	113.38	0	0	0
8	1808A	Group	260	SW	2010	Fall	Post	7	1	100915	0	20.3	113.38	0	0	0
8	1808A	Group	260	SW	2010	Fall	Post	7	2	101005	0.53	7.8	113.38	0	0	0
8	1808A	Group	260	SW	2010	Fall	Post	7	3	101014	0	15.3	113.38	2	1	0
8	1808A	Group	260	SW	2010	Fall	Post	7	4	101028	1.32	13.6	113.38	3	0	0
8	1808A	Group	260	SW	2011	Spring	Post	8	1	110310	1.98	5.3	165.8	5	3	0
8	1808A	Group	260	SW	2011	Spring	Post	8	2	110316	0.53	5.3	165.8	2	3	0
8	1808A	Group	260	SW	2011	Spring	Post	8	3	110330	0	3.9	165.8	3	10	0
8	1808A	Group	260	SW	2011	Spring	Post	8	4	110413	2.26	9.2	165.8	1	1	0
9	1901A1	CC	74	NE	2009	Spring	Post	4	1	90311	0.48	12.2	50.86	1	0	0
9	1901A1	CC	74	NE	2009	Spring	Post	4	2	90410	0	6.4	50.86	4	5	0
9	1901A1	CC	74	NE	2009	Spring	Post	4	3	90505	0	14.7	50.86	0	4	0
9	1901A1	CC	74	NE	2009	Fall	Post	5	1	90916	0	19.7	50.86	0	0	0
9	1901A1	CC	74	NE	2009	Fall	Post	5	2	91001	0	10.6	50.86	4	0	0
9	1901A1	CC	74	NE	2009	Fall	Post	5	3	91014	0	8.3	50.86	3	4	0
9	1901A1	CC	74	NE	2009	Fall	Post	5	4	91029	1.91	11.1	50.86	6	10	0
9	1901A1	CC	74	NE	2009	Fall	Post	5	5	91112	0	6.9	50.86	4	5	0
9	1901A1	CC	74	NE	2010	Spring	Post	6	1	100325	0.66	10.3	79.46	11	13	0
9	1901A1	CC	74	NE	2010	Spring	Post	6	2	100406	0.28	20.8	79.46	2	2	0
9	1901A1	CC	74	NE	2010	Spring	Post	6	3	100422	0	11.7	79.46	1	1	0
9	1901A1	CC	74	NE	2010	Spring	Post	6	4	100506	0.28	17.2	79.46	0	0	1
9	1901A1	CC	74	NE	2010	Fall	Post	7	1	101005	0.53	7.8	79.46	0	0	0
9	1901A1	CC	74	NE	2010	Fall	Post	7	2	101018	0	15.3	79.46	3	5	0
9	1901A1	CC	74	NE	2010	Fall	Post	7	3	101110	0	10.3	79.46	14	13	0
9	1901A1	CC	74	NE	2010	Fall	Post	7	4	101130	0	8.9	79.46	0	2	0
9	1901A1	CC	74	NE	2011	Spring	Post	8	1	110303	0	3.6	52.68	4	11	0
9	1901A1	CC	74	NE	2011	Spring	Post	8	2	110324	0.03	11.9	52.68	6	3	0
9	1901A1	CC	74	NE	2011	Spring	Post	8	3	110401	0.05	2.5	52.68	4	5	0
9	1901A1	CC	74	NE	2011	Spring	Post	8	4	110421	6.55	3.6	52.68	0	3	0
9	1901A2	CC	349	NE	2009	Spring	Post	4	1	90311	0.48	12.2	49.98	2	0	0
9	1901A2	CC	349	NE	2009	Spring	Post	4	2	90410	0	6.4	49.98	4	4	0
9	1901A2	CC	349	NE	2009	Spring	Post	4	3	90505	0	14.7	49.98	3	2	0
9	1901A2	CC	349	NE	2009	Fall	Post	5	1	90916	0	19.7	49.98	0	0	0
9	1901A2	CC	349	NE	2009	Fall	Post	5	2	91001	0	10.6	49.98	3	0	0
9	1901A2	CC	349	NE	2009	Fall	Post	5	3	91014	0	8.3	49.98	6	5	0
9	1901A2	CC	349	NE	2009	Fall	Post	5	4	91029	1.91	11.1	49.98	4	5	0
9	1901A2	CC	349	NE	2009	Fall	Post	5	5	91112	0	6.9	49.98	3	3	0
9	1901A2	CC	349	NE	2010	Spring	Post	6	1	100325	0.66	10.3	196.72	11	11	0
9	1901A2	CC	349	NE	2010	Spring	Post	6	2	100406	0.28	20.8	196.72	0	0	0
9	1901A2	CC	349	NE	2010	Spring	Post	6	3	100422	0	11.7	196.72	0	0	0
9	1901A2	CC	349	NE	2010	Spring	Post	6	4	100506	0.28	17.2	196.72	0	0	0
9	1901A2	CC	349	NE	2010	Fall	Post	7	1	101005	0.53	7.8	196.72	2	0	0
9	1901A2	CC	349	NE	2010	Fall	Post	7	2	101018	0	15.3	196.72	2	0	0
9	1901A2	CC	349	NE	2010	Fall	Post	7	3	101110	0	10.3	196.72	8	18	0
9	1901A2	CC	349	NE	2010	Fall	Post	7	4	101130	0	8.9	196.72	2	7	0
9	1901A2	CC	349	NE	2011	Spring	Post	8	1	110303	0	3.6	148.7	0	1	0
9	1901A2	CC	349	NE	2011	Spring	Post	8	2	110324	0.03	11.9	148.7	6	1	0
9	1901A2	CC	349	NE	2011	Spring	Post	8	3	110401	0.05	2.5	148.7	4	5	0
9	1901A2	CC	349	NE	2011	Spring	Post	8	4	110421	6.55	3.6	148.7	5	1	0
9	1901A3	CC_adj	145	SW	2009	Spring	Post	4	1	90311	0.48	12.2	38.82	5	1	0
9	1901A3	CC_adj	145	SW	2009	Spring	Post	4	2	90410	0	6.4	38.82	4	7	0
9	1901A3	CC_adj	145	SW	2009	Spring	Post	4	3	90505	0	14.7	38.82	2	0	1
9	1901A3	CC_adj	145	SW	2009	Fall	Post	5	1	90916	0	19.7	38.82	0	0	0
9	1901A3	CC_adj	145	SW	2009	Fall	Post	5	2	90930	0.03	10.8	38.82	14	0	0
9	1901A3	CC_adj	145	SW	2009	Fall	Post	5	3	91014	0	8.3	38.82	8	7	0
9	1901A3	CC_adj	145	SW	2009	Fall	Post	5	4	91029	1.91	11.1	38.82	2	1	1
9	1901A3	CC_adj	145	SW	2009	Fall	Post	5	5	91112	0	6.9	38.82	8	6	0
9	1901A3	CC_adj	145	SW	2010	Spring	Post	6	1	100325	0.66	10.3	71.48	5	0	0
9	1901A3	CC_adj	145	SW	2010	Spring	Post	6	2	100406	0.28	20.8	71.48	0	2	0
9	1901A3	CC_adj	145	SW	2010	Spring	Post	6	3	100422	0	11.7	71.48	0	1	1
9	1901A3	CC_adj	145	SW	2010	Spring	Post	6	4	100506	0.28	17.2	71.48	1	0	0
9	1901A3	CC_adj	145	SW	2010	Fall	Post	7	1	101005	0.53	7.8	71.48	1	0	0
9	1901A3	CC_adj	145	SW	2010	Fall	Post	7	2	101018	0	15.3	71.48	7	1	0
9	1901A3	CC_adj	145	SW	2010	Fall	Post	7	3	101110	0	10.3	71.48	5	7	0
9	1901A3	CC_adj	145	SW	2010	Fall	Post	7	4	101130	0	8.9	71.48	1	1	0
9	1901A3	CC_adj	145	SW	2011	Spring	Post	8	1	110303	0	3.6	13.34	8	6	0
9	1901A3	CC_adj	145	SW	2011	Spring	Post	8	2	110324	0.03	11.9	13.34	0	1	0
9	1901A3	CC_adj	145	SW	2011	Spring	Post	8	3	110401	0.05	2.5	13.34	0	4	0
9	1901A3	CC_adj	145	SW	2011	Spring	Post	8	4	110421	6.55	3.6	13.34	3	0	0
9	1902A1	Shwd	90	NE	2009	Spring	Post	4	1	90311	0.48	12.2	94.78	6	5	0
9	1902A1	Shwd	90	NE	2009	Spring	Post	4	2	90410	0	6.4	94.78	5	5	0
9	1902A1	Shwd	90	NE	2009	Spring	Post	4	3	90505	0	14.7	94.78	3	0	1
9	1902A1	Shwd	90	NE	2009	Fall	Post	5	1	90916	0	19.7	94.78	0	0	0
9	1902A1	Shwd	90	NE	2009	Fall	Post	5	2	91001	0	10.6	94.78	11	0	0
9	1902A1	Shwd	90	NE	2009	Fall	Post	5	3	91014	0	8.3	94.78	2	5	1
9	1902A1	Shwd	90	NE	2009	Fall	Post	5	4	91029	1.91	11.1	94.78	4	2	0
9	1902A1	Shwd	90	NE	2009	Fall	Post	5	5	91112	0	6.9	94.78	8	3	0
9	1902A1	Shwd	90	NE	2010	Spring	Post	6	1	100325	0.66	10.3	80.02	4	1	0
9	1902A1	Shwd	90	NE	2010	Spring	Post	6	2	100406	0.28	20.8	80.02	1	1	0
9	1902A1	Shwd	90	NE	2010	Spring	Post	6	3	100422	0	11.7	80.02	1	1	1
9	1902A1	Shwd	90	NE	2010	Spring	Post	6	4	100506	0.28	17.2	80.02	1	0	0
9	1902A1	Shwd	90	NE	2010	Fall	Post	7	1	101005	0.53	7.8	80.02	3	0	2
9	1902A1	Shwd	90	NE	2010	Fall	Post	7	2	101018	0	15.3	80.02	3	0	4
9	1902A1	Shwd	90	NE	2010	Fall	Post	7	3	101026	0.05	19.4	80.02	4	0	2
9	1902A1	Shwd	90	NE	2010	Fall	Post	7	4	101130	0	8.9	80.02	1	2	0
9	1902A1	Shwd	90	NE	2011	Spring	Post	8	1	110228	0	4.7	77.66	3	1	0
9	1902A1	Shwd	90	NE	2011	Spring	Post	8	2	110324	0.03	11.9	77.66	5	9	0
9	1902A1	Shwd	90	NE	2011	Spring	Post	8	3	110401	0.05	2.5	77.66	3	10	0
9	1902A1	Shwd	90	NE	2011	Spring	Post	8	4	110421	6.55	3.6	77.66	2	0	1
9	1902A2	Shwd	90	NE	2009	Spring	Post	4	1	90311	0.48	12.2	73.98	4	4	0
9	1902A2	Shwd	90	NE	2009	Spring	Post	4	2	90410	0	6.4	73.98	6	4	0
9	1902A2	Shwd	90	NE	2009	Spring	Post	4	3	90505	0	14.7	73.98	4	1	0
9	1902A2	Shwd	90	NE	2009	Fall	Post	5	1	90916	0	19.7	73.98	0	0	0
9	1902A2	Shwd	90	NE	2009	Fall	Post	5	2	91001	0	10.6	73.98	5	0	0
9	1902A2	Shwd	90	NE	2009	Fall	Post	5	3	91014	0	8.3	73.98	7	2	0
9	1902A2	Shwd	90	NE	2009	Fall	Post	5	4	91029	1.91	11.1	73.98	0	3	0
9	1902A2	Shwd	90	NE	2009	Fall	Post	5	5	91112	0	6.9	73.98	11	5	0
9	1902A2	Shwd	90	NE	2010	Spring	Post	6	1	100325	0.66	10.3	59.94	11	2	0
9	1902A2	Shwd	90	NE	2010	Spring	Post	6	2	100406	0.28	20.8	59.94	1	0	0
9	1902A2	Shwd	90	NE	2010	Spring	Post	6	3	100422	0	11.7	59.94	0	1	0
9	1902A2	Shwd	90	NE	2010	Spring	Post	6	4	100506	0.28	17.2	59.94	1	0	0
9	1902A2	Shwd	90	NE	2010	Fall	Post	7	1	101005	0.53	7.8	59.94	0	0	0
9	1902A2	Shwd	90	NE	2010	Fall	Post	7	2	101018	0	15.3	59.94	2	0	0
9	1902A2	Shwd	90	NE	2010	Fall	Post	7	3	101026	0.05	19.4	59.94	2	0	0
9	1902A2	Shwd	90	NE	2010	Fall	Post	7	4	101130	0	8.9	59.94	0	0	0
9	1902A2	Shwd	90	NE	2011	Spring	Post	8	1	110228	0	4.7	103.74	4	5	0
9	1902A2	Shwd	90	NE	2011	Spring	Post	8	2	110324	0.03	11.9	103.74	6	3	0
9	1902A2	Shwd	90	NE	2011	Spring	Post	8	3	110401	0.05	2.5	103.74	2	2	1
9	1902A2	Shwd	90	NE	2011	Spring	Post	8	4	110421	6.55	3.6	103.74	3	1	0
9	1902A3	Shwd_adj	50	NE	2009	Spring	Post	4	1	90311	0.48	12.2	58.66	2	4	0
9	1902A3	Shwd_adj	50	NE	2009	Spring	Post	4	2	90410	0	6.4	58.66	7	5	0
9	1902A3	Shwd_adj	50	NE	2009	Spring	Post	4	3	90505	0	14.7	58.66	5	5	0
9	1902A3	Shwd_adj	50	NE	2009	Fall	Post	5	1	90916	0	19.7	58.66	0	0	1
9	1902A3	Shwd_adj	50	NE	2009	Fall	Post	5	2	91001	0	10.6	58.66	12	1	0
9	1902A3	Shwd_adj	50	NE	2009	Fall	Post	5	3	91014	0	8.3	58.66	2	18	0
9	1902A3	Shwd_adj	50	NE	2009	Fall	Post	5	4	91029	1.91	11.1	58.66	0	6	1
9	1902A3	Shwd_adj	50	NE	2009	Fall	Post	5	5	91112	0	6.9	58.66	5	7	0
9	1902A3	Shwd_adj	50	NE	2010	Spring	Post	6	1	100325	0.66	10.3	94.58	3	0	0
9	1902A3	Shwd_adj	50	NE	2010	Spring	Post	6	2	100406	0.28	20.8	94.58	1	5	0
9	1902A3	Shwd_adj	50	NE	2010	Spring	Post	6	3	100422	0	11.7	94.58	1	2	0
9	1902A3	Shwd_adj	50	NE	2010	Spring	Post	6	4	100506	0.28	17.2	94.58	1	1	1
9	1902A3	Shwd_adj	50	NE	2010	Fall	Post	7	1	101005	0.53	7.8	94.58	6	0	3
9	1902A3	Shwd_adj	50	NE	2010	Fall	Post	7	2	101018	0	15.3	94.58	8	6	4
9	1902A3	Shwd_adj	50	NE	2010	Fall	Post	7	3	101026	0.05	19.4	94.58	1	2	1
9	1902A3	Shwd_adj	50	NE	2010	Fall	Post	7	4	101130	0	8.9	94.58	1	0	0
9	1902A3	Shwd_adj	50	NE	2011	Spring	Post	8	1	110228	0	4.7	105.6	3	7	0
9	1902A3	Shwd_adj	50	NE	2011	Spring	Post	8	2	110324	0.03	11.9	105.6	9	16	2
9	1902A3	Shwd_adj	50	NE	2011	Spring	Post	8	3	110401	0.05	2.5	105.6	1	0	0
9	1902A3	Shwd_adj	50	NE	2011	Spring	Post	8	4	110421	6.55	3.6	105.6	3	5	0
9	1903A1	Shwd	250	SW	2009	Spring	Post	4	1	90311	0.48	12.2	0	1	2	0
9	1903A1	Shwd	250	SW	2009	Spring	Post	4	2	90410	0	6.4	0	6	4	0
9	1903A1	Shwd	250	SW	2009	Spring	Post	4	3	90504	0.15	13.9	0	1	1	0
9	1903A1	Shwd	250	SW	2009	Fall	Post	5	1	90913	0	17.8	0	0	0	0
9	1903A1	Shwd	250	SW	2009	Fall	Post	5	2	91001	0	10.6	0	5	0	0
9	1903A1	Shwd	250	SW	2009	Fall	Post	5	3	91012	1.4	6.4	0	3	2	0
9	1903A1	Shwd	250	SW	2009	Fall	Post	5	4	91029	1.91	11.1	0	0	3	0
9	1903A1	Shwd	250	SW	2009	Fall	Post	5	5	91110	0	13.3	0	4	4	0
9	1903A1	Shwd	250	SW	2010	Spring	Post	6	1	100323	0.99	2.5	17.74	4	5	0
9	1903A1	Shwd	250	SW	2010	Spring	Post	6	2	100406	0.28	20.8	17.74	0	1	0
9	1903A1	Shwd	250	SW	2010	Spring	Post	6	3	100421	0	10.3	17.74	1	1	0
9	1903A1	Shwd	250	SW	2010	Spring	Post	6	4	100505	0.74	16.4	17.74	0	0	0
9	1903A1	Shwd	250	SW	2010	Fall	Post	7	1	100913	1.42	18.9	17.74	0	0	0
9	1903A1	Shwd	250	SW	2010	Fall	Post	7	2	101005	0.53	7.8	17.74	0	0	0
9	1903A1	Shwd	250	SW	2010	Fall	Post	7	3	101020	0.15	8.6	17.74	2	1	0
9	1903A1	Shwd	250	SW	2010	Fall	Post	7	4	101111	0	10.8	17.74	4	8	0
9	1903A1	Shwd	250	SW	2011	Spring	Post	8	1	110303	0	3.6	11.96	6	1	0
9	1903A1	Shwd	250	SW	2011	Spring	Post	8	2	110324	0.03	11.9	11.96	3	0	0
9	1903A1	Shwd	250	SW	2011	Spring	Post	8	3	110401	0.05	2.5	11.96	2	6	0
9	1903A1	Shwd	250	SW	2011	Spring	Post	8	4	110420	2.92	13.9	11.96	5	0	0
9	1903A2	Shwd	270	SW	2009	Spring	Post	4	1	90311	0.48	12.2	31.96	5	1	0
9	1903A2	Shwd	270	SW	2009	Spring	Post	4	2	90410	0	6.4	31.96	4	1	0
9	1903A2	Shwd	270	SW	2009	Spring	Post	4	3	90504	0.15	13.9	31.96	0	2	0
9	1903A2	Shwd	270	SW	2009	Fall	Post	5	1	90913	0	17.8	31.96	0	0	0
9	1903A2	Shwd	270	SW	2009	Fall	Post	5	2	91001	0	10.6	31.96	10	0	0
9	1903A2	Shwd	270	SW	2009	Fall	Post	5	3	91012	1.4	6.4	31.96	6	0	0
9	1903A2	Shwd	270	SW	2009	Fall	Post	5	4	91029	1.91	11.1	31.96	3	1	0
9	1903A2	Shwd	270	SW	2009	Fall	Post	5	5	91110	0	13.3	31.96	5	4	0
9	1903A2	Shwd	270	SW	2010	Spring	Post	6	1	100323	0.99	2.5	17	4	4	0
9	1903A2	Shwd	270	SW	2010	Spring	Post	6	2	100406	0.28	20.8	17	1	1	1
9	1903A2	Shwd	270	SW	2010	Spring	Post	6	3	100421	0	10.3	17	0	0	0
9	1903A2	Shwd	270	SW	2010	Spring	Post	6	4	100505	0.74	16.4	17	0	0	0
9	1903A2	Shwd	270	SW	2010	Fall	Post	7	1	100913	1.42	18.9	17	0	0	0
9	1903A2	Shwd	270	SW	2010	Fall	Post	7	2	101005	0.53	7.8	17	0	0	0
9	1903A2	Shwd	270	SW	2010	Fall	Post	7	3	101020	0.15	8.6	17	3	1	0
9	1903A2	Shwd	270	SW	2010	Fall	Post	7	4	101111	0	10.8	17	7	6	0
9	1903A2	Shwd	270	SW	2011	Spring	Post	8	1	110303	0	3.6	24.48	1	2	0
9	1903A2	Shwd	270	SW	2011	Spring	Post	8	2	110324	0.03	11.9	24.48	5	4	0
9	1903A2	Shwd	270	SW	2011	Spring	Post	8	3	110401	0.05	2.5	24.48	4	6	0
9	1903A2	Shwd	270	SW	2011	Spring	Post	8	4	110420	2.92	13.9	24.48	6	0	0
9	1903A3	Shwd_adj	225	SW	2009	Spring	Post	4	1	90311	0.48	12.2	7.52	2	5	0
9	1903A3	Shwd_adj	225	SW	2009	Spring	Post	4	2	90410	0	6.4	7.52	6	0	0
9	1903A3	Shwd_adj	225	SW	2009	Spring	Post	4	3	90504	0.15	13.9	7.52	1	0	0
9	1903A3	Shwd_adj	225	SW	2009	Fall	Post	5	1	90913	0	17.8	7.52	0	0	0
9	1903A3	Shwd_adj	225	SW	2009	Fall	Post	5	2	91001	0	10.6	7.52	0	0	0
9	1903A3	Shwd_adj	225	SW	2009	Fall	Post	5	3	91012	1.4	6.4	7.52	4	4	0
9	1903A3	Shwd_adj	225	SW	2009	Fall	Post	5	4	91029	1.91	11.1	7.52	11	2	0
9	1903A3	Shwd_adj	225	SW	2009	Fall	Post	5	5	91110	0	13.3	7.52	5	7	0
9	1903A3	Shwd_adj	225	SW	2010	Spring	Post	6	1	100323	0.99	2.5	16.34	8	2	0
9	1903A3	Shwd_adj	225	SW	2010	Spring	Post	6	2	100406	0.28	20.8	16.34	1	1	0
9	1903A3	Shwd_adj	225	SW	2010	Spring	Post	6	3	100421	0	10.3	16.34	0	0	1
9	1903A3	Shwd_adj	225	SW	2010	Spring	Post	6	4	100505	0.74	16.4	16.34	0	0	0
9	1903A3	Shwd_adj	225	SW	2010	Fall	Post	7	1	100913	1.42	18.9	16.34	0	0	0
9	1903A3	Shwd_adj	225	SW	2010	Fall	Post	7	2	101005	0.53	7.8	16.34	1	0	0
9	1903A3	Shwd_adj	225	SW	2010	Fall	Post	7	3	101020	0.15	8.6	16.34	0	0	0
9	1903A3	Shwd_adj	225	SW	2010	Fall	Post	7	4	101111	0	10.8	16.34	0	1	0
9	1903A3	Shwd_adj	225	SW	2011	Spring	Post	8	1	110303	0	3.6	45	4	2	0
9	1903A3	Shwd_adj	225	SW	2011	Spring	Post	8	2	110324	0.03	11.9	45	2	1	0
9	1903A3	Shwd_adj	225	SW	2011	Spring	Post	8	3	110401	0.05	2.5	45	2	0	0
9	1903A3	Shwd_adj	225	SW	2011	Spring	Post	8	4	110420	2.92	13.9	45	1	2	0
9	1904A1	CC	182	SW	2009	Spring	Post	4	1	90311	0.48	12.2	56.98	3	2	0
9	1904A1	CC	182	SW	2009	Spring	Post	4	2	90410	0	6.4	56.98	6	1	0
9	1904A1	CC	182	SW	2009	Spring	Post	4	3	90504	0.15	13.9	56.98	0	0	0
9	1904A1	CC	182	SW	2009	Fall	Post	5	1	90913	0	17.8	56.98	0	0	0
9	1904A1	CC	182	SW	2009	Fall	Post	5	2	90930	0.03	10.8	56.98	0	0	0
9	1904A1	CC	182	SW	2009	Fall	Post	5	3	91014	0	8.3	56.98	4	0	0
9	1904A1	CC	182	SW	2009	Fall	Post	5	4	91029	1.91	11.1	56.98	4	1	0
9	1904A1	CC	182	SW	2009	Fall	Post	5	5	91110	0	13.3	56.98	6	7	0
9	1904A1	CC	182	SW	2010	Spring	Post	6	1	100323	0.99	2.5	47.96	5	4	1
9	1904A1	CC	182	SW	2010	Spring	Post	6	2	100406	0.28	20.8	47.96	0	0	0
9	1904A1	CC	182	SW	2010	Spring	Post	6	3	100421	0	10.3	47.96	0	0	0
9	1904A1	CC	182	SW	2010	Spring	Post	6	4	100505	0.74	16.4	47.96	0	0	0
9	1904A1	CC	182	SW	2010	Fall	Post	7	1	100923	0.15	22.2	47.96	0	0	0
9	1904A1	CC	182	SW	2010	Fall	Post	7	2	101005	0.53	7.8	47.96	0	0	0
9	1904A1	CC	182	SW	2010	Fall	Post	7	3	101020	0.15	8.6	47.96	0	0	0
9	1904A1	CC	182	SW	2010	Fall	Post	7	4	101111	0	10.8	47.96	6	0	0
9	1904A1	CC	182	SW	2011	Spring	Post	8	1	110303	0	3.6	108.96	5	6	0
9	1904A1	CC	182	SW	2011	Spring	Post	8	2	110324	0.03	11.9	108.96	2	1	0
9	1904A1	CC	182	SW	2011	Spring	Post	8	3	110401	0.05	2.5	108.96	1	3	0
9	1904A1	CC	182	SW	2011	Spring	Post	8	4	110420	2.92	13.9	108.96	0	0	0
9	1904A2	CC	198	SW	2009	Spring	Post	4	1	90311	0.48	12.2	52.92	6	1	0
9	1904A2	CC	198	SW	2009	Spring	Post	4	2	90410	0	6.4	52.92	3	4	0
9	1904A2	CC	198	SW	2009	Spring	Post	4	3	90504	0.15	13.9	52.92	1	0	0
9	1904A2	CC	198	SW	2009	Fall	Post	5	1	90913	0	17.8	52.92	0	0	0
9	1904A2	CC	198	SW	2009	Fall	Post	5	2	90930	0.03	10.8	52.92	4	0	0
9	1904A2	CC	198	SW	2009	Fall	Post	5	3	91014	0	8.3	52.92	2	0	0
9	1904A2	CC	198	SW	2009	Fall	Post	5	4	91029	1.91	11.1	52.92	3	4	0
9	1904A2	CC	198	SW	2009	Fall	Post	5	5	91110	0	13.3	52.92	4	4	0
9	1904A2	CC	198	SW	2010	Spring	Post	6	1	100323	0.99	2.5	69.42	7	10	0
9	1904A2	CC	198	SW	2010	Spring	Post	6	2	100406	0.28	20.8	69.42	0	0	0
9	1904A2	CC	198	SW	2010	Spring	Post	6	3	100421	0	10.3	69.42	0	0	0
9	1904A2	CC	198	SW	2010	Spring	Post	6	4	100505	0.74	16.4	69.42	0	0	0
9	1904A2	CC	198	SW	2010	Fall	Post	7	1	100923	0.15	22.2	69.42	0	0	0
9	1904A2	CC	198	SW	2010	Fall	Post	7	2	101005	0.53	7.8	69.42	0	0	0
9	1904A2	CC	198	SW	2010	Fall	Post	7	3	101020	0.15	8.6	69.42	0	0	0
9	1904A2	CC	198	SW	2010	Fall	Post	7	4	101111	0	10.8	69.42	2	0	0
9	1904A2	CC	198	SW	2011	Spring	Post	8	1	110303	0	3.6	73.26	5	2	0
9	1904A2	CC	198	SW	2011	Spring	Post	8	2	110324	0.03	11.9	73.26	3	0	0
9	1904A2	CC	198	SW	2011	Spring	Post	8	3	110401	0.05	2.5	73.26	2	3	0
9	1904A2	CC	198	SW	2011	Spring	Post	8	4	110420	2.92	13.9	73.26	1	0	0
9	1904A3	CC_adj	310	SW	2009	Spring	Post	4	1	90311	0.48	12.2	49.96	7	1	0
9	1904A3	CC_adj	310	SW	2009	Spring	Post	4	2	90410	0	6.4	49.96	7	4	0
9	1904A3	CC_adj	310	SW	2009	Spring	Post	4	3	90504	0.15	13.9	49.96	8	0	0
9	1904A3	CC_adj	310	SW	2009	Fall	Post	5	1	90913	0	17.8	49.96	0	0	0
9	1904A3	CC_adj	310	SW	2009	Fall	Post	5	2	90930	0.03	10.8	49.96	3	0	0
9	1904A3	CC_adj	310	SW	2009	Fall	Post	5	3	91014	0	8.3	49.96	11	0	0
9	1904A3	CC_adj	310	SW	2009	Fall	Post	5	4	91029	1.91	11.1	49.96	2	0	0
9	1904A3	CC_adj	310	SW	2009	Fall	Post	5	5	91110	0	13.3	49.96	9	2	0
9	1904A3	CC_adj	310	SW	2010	Spring	Post	6	1	100323	0.99	2.5	96.26	7	9	0
9	1904A3	CC_adj	310	SW	2010	Spring	Post	6	2	100406	0.28	20.8	96.26	4	2	0
9	1904A3	CC_adj	310	SW	2010	Spring	Post	6	3	100421	0	10.3	96.26	1	0	0
9	1904A3	CC_adj	310	SW	2010	Spring	Post	6	4	100505	0.74	16.4	96.26	0	0	1
9	1904A3	CC_adj	310	SW	2010	Fall	Post	7	1	100913	1.42	18.9	96.26	0	0	0
9	1904A3	CC_adj	310	SW	2010	Fall	Post	7	2	101005	0.53	7.8	96.26	4	0	0
9	1904A3	CC_adj	310	SW	2010	Fall	Post	7	3	101020	0.15	8.6	96.26	4	1	0
9	1904A3	CC_adj	310	SW	2010	Fall	Post	7	4	101111	0	10.8	96.26	3	1	0
9	1904A3	CC_adj	310	SW	2011	Spring	Post	8	1	110303	0	3.6	150.12	4	1	0
9	1904A3	CC_adj	310	SW	2011	Spring	Post	8	2	110324	0.03	11.9	150.12	13	4	0
9	1904A3	CC_adj	310	SW	2011	Spring	Post	8	3	110401	0.05	2.5	150.12	13	8	0
9	1904A3	CC_adj	310	SW	2011	Spring	Post	8	4	110420	2.92	13.9	150.12	11	0	0
1	1101A	Group	303	SW	2007	Fall	Pre	1	1	71019	2.11	17.8	110.52	13	0	0
1	1101A	Group	303	SW	2007	Fall	Pre	1	2	71030	0.03	5.6	110.52	5	1	0
1	1101A	Group	303	SW	2007	Fall	Pre	1	3	71113	1.42	13.9	110.52	0	0	0
1	1101A	Group	303	SW	2008	Spring	Pre	2	1	80304	0	8.6	110.52	7	1	0
1	1101A	Group	303	SW	2008	Spring	Pre	2	2	80323	0	-1.1	110.52	15	3	0
1	1101A	Group	303	SW	2008	Spring	Pre	2	3	80331	0	9.4	110.52	3	3	0
1	1101A	Group	303	SW	2008	Spring	Pre	2	4	80420	0.15	8.6	110.52	5	3	0
1	1102A	Group	107	NE	2007	Fall	Pre	1	1	71017	0.05	15.6	3.08	3	1	1
1	1102A	Group	107	NE	2007	Fall	Pre	1	2	71030	0.03	5.6	3.08	6	2	0
1	1102A	Group	107	NE	2007	Fall	Pre	1	3	71113	1.42	13.9	3.08	1	0	0
1	1102A	Group	107	NE	2008	Spring	Pre	2	1	80303	0	10.3	3.08	8	2	0
1	1102A	Group	107	NE	2008	Spring	Pre	2	2	80323	0	-1.1	3.08	18	5	0
1	1102A	Group	107	NE	2008	Spring	Pre	2	3	80330	1.96	3.3	3.08	8	8	1
1	1102A	Group	107	NE	2008	Spring	Pre	2	4	80420	0.15	8.6	3.08	3	2	1
1	1103A	Group	83	NE	2007	Fall	Pre	1	1	71019	2.11	17.8	36.34	1	3	0
1	1103A	Group	83	NE	2007	Fall	Pre	1	2	71030	0.03	5.6	36.34	9	3	1
1	1103A	Group	83	NE	2007	Fall	Pre	1	3	71113	1.42	13.9	36.34	1	4	0
1	1103A	Group	83	NE	2008	Spring	Pre	2	1	80303	0	10.3	36.34	3	1	0
1	1103A	Group	83	NE	2008	Spring	Pre	2	2	80323	0	-1.1	36.34	2	12	0
1	1103A	Group	83	NE	2008	Spring	Pre	2	3	80331	0	9.4	36.34	0	4	0
1	1103A	Group	83	NE	2008	Spring	Pre	2	4	80420	0.15	8.6	36.34	1	4	0
1	1104A	Group	309	SW	2007	Fall	Pre	1	1	71017	0.05	15.6	76.46	1	0	0
1	1104A	Group	309	SW	2007	Fall	Pre	1	2	71030	0.03	5.6	76.46	12	1	0
1	1104A	Group	309	SW	2007	Fall	Pre	1	3	71113	1.42	13.9	76.46	2	3	0
1	1104A	Group	309	SW	2008	Spring	Pre	2	1	80303	0	10.3	76.46	16	3	0
1	1104A	Group	309	SW	2008	Spring	Pre	2	2	80323	0	-1.1	76.46	13	7	0
1	1104A	Group	309	SW	2008	Spring	Pre	2	3	80331	0	9.4	76.46	1	0	0
1	1104A	Group	309	SW	2008	Spring	Pre	2	4	80420	0.15	8.6	76.46	5	4	0
1	1105A	Group	350	NE	2007	Fall	Pre	1	1	71017	0.05	15.6	14.24	1	1	0
1	1105A	Group	350	NE	2007	Fall	Pre	1	2	71030	0.03	5.6	14.24	19	10	2
1	1105A	Group	350	NE	2007	Fall	Pre	1	3	71113	1.42	13.9	14.24	2	2	0
1	1105A	Group	350	NE	2008	Spring	Pre	2	1	80303	0	10.3	14.24	11	1	0
1	1105A	Group	350	NE	2008	Spring	Pre	2	2	80323	0	-1.1	14.24	11	13	0
1	1105A	Group	350	NE	2008	Spring	Pre	2	3	80331	0	9.4	14.24	5	1	2
1	1105A	Group	350	NE	2008	Spring	Pre	2	4	80420	0.15	8.6	14.24	6	13	2
1	1106A	Group	104	NE	2007	Fall	Pre	1	1	71019	2.11	17.8	54.84	1	0	0
1	1106A	Group	104	NE	2007	Fall	Pre	1	2	71030	0.03	5.6	54.84	5	1	0
1	1106A	Group	104	NE	2007	Fall	Pre	1	3	71113	1.42	13.9	54.84	1	0	0
1	1106A	Group	104	NE	2008	Spring	Pre	2	1	80303	0	10.3	54.84	14	0	0
1	1106A	Group	104	NE	2008	Spring	Pre	2	2	80323	0	-1.1	54.84	10	2	0
1	1106A	Group	104	NE	2008	Spring	Pre	2	3	80331	0	9.4	54.84	3	1	1
1	1106A	Group	104	NE	2008	Spring	Pre	2	4	80420	0.15	8.6	54.84	6	2	2
1	1107A	Group	181	SW	2007	Fall	Pre	1	1	71017	0.05	15.6	207.12	0	0	0
1	1107A	Group	181	SW	2007	Fall	Pre	1	2	71030	0.03	5.6	207.12	6	0	0
1	1107A	Group	181	SW	2007	Fall	Pre	1	3	71113	1.42	13.9	207.12	1	0	0
1	1107A	Group	181	SW	2008	Spring	Pre	2	1	80303	0	10.3	207.12	10	1	0
1	1107A	Group	181	SW	2008	Spring	Pre	2	2	80323	0	-1.1	207.12	17	1	0
1	1107A	Group	181	SW	2008	Spring	Pre	2	3	80331	0	9.4	207.12	6	0	0
1	1107A	Group	181	SW	2008	Spring	Pre	2	4	80420	0.15	8.6	207.12	6	1	1
1	1108A	Group	101	NE	2007	Fall	Pre	1	1	71019	2.11	17.8	3.08	10	0	4
1	1108A	Group	101	NE	2007	Fall	Pre	1	2	71030	0.03	5.6	3.08	10	4	3
1	1108A	Group	101	NE	2007	Fall	Pre	1	3	71113	1.42	13.9	3.08	6	2	0
1	1108A	Group	101	NE	2008	Spring	Pre	2	1	80304	0	8.6	3.08	4	0	0
1	1108A	Group	101	NE	2008	Spring	Pre	2	2	80323	0	-1.1	3.08	9	4	1
1	1108A	Group	101	NE	2008	Spring	Pre	2	3	80331	0	9.4	3.08	4	5	1
1	1108A	Group	101	NE	2008	Spring	Pre	2	4	80420	0.15	8.6	3.08	3	10	3
2	1202A	Control	220	SW	2007	Fall	Pre	1	1	71015	0	17.5	9.9	5	0	0
2	1202A	Control	220	SW	2007	Fall	Pre	1	2	71102	0	5	9.9	25	6	2
2	1202A	Control	220	SW	2007	Fall	Pre	1	3	71114	2.46	12.5	9.9	4	0	1
2	1202A	Control	220	SW	2008	Spring	Pre	2	1	80304	0	8.6	9.9	4	0	0
2	1202A	Control	220	SW	2008	Spring	Pre	2	2	80323	0	-1.1	9.9	14	6	0
2	1202A	Control	220	SW	2008	Spring	Pre	2	3	80330	1.96	3.3	9.9	24	1	1
2	1202A	Control	220	SW	2008	Spring	Pre	2	4	80419	0	14.7	9.9	6	6	4
2	1204A	Control	180	SW	2007	Fall	Pre	1	1	71015	0	17.5	88.42	0	0	0
2	1204A	Control	180	SW	2007	Fall	Pre	1	2	71102	0	5	88.42	2	0	1
2	1204A	Control	180	SW	2007	Fall	Pre	1	3	71114	2.46	12.5	88.42	5	0	0
2	1204A	Control	180	SW	2008	Spring	Pre	2	1	80304	0	8.6	88.42	2	0	0
2	1204A	Control	180	SW	2008	Spring	Pre	2	2	80324	0	0.3	88.42	19	3	0
2	1204A	Control	180	SW	2008	Spring	Pre	2	3	80330	1.96	3.3	88.42	6	0	2
2	1204A	Control	180	SW	2008	Spring	Pre	2	4	80419	0	14.7	88.42	5	2	1
3	1301A1	Shwd	45	NE	2007	Fall	Pre	1	1	71016	0	19.2	88	4	0	0
3	1301A1	Shwd	45	NE	2007	Fall	Pre	1	2	71029	0.3	5.6	88	3	2	0
3	1301A1	Shwd	45	NE	2007	Fall	Pre	1	3	71106	0	8.1	88	10	4	2
3	1301A1	Shwd	45	NE	2008	Spring	Pre	2	1	80315	0.15	6.1	88	3	1	0
3	1301A1	Shwd	45	NE	2008	Spring	Pre	2	2	80325	0	0.8	88	10	0	0
3	1301A1	Shwd	45	NE	2008	Spring	Pre	2	3	80413	2.44	3.9	88	3	6	2
3	1301A1	Shwd	45	NE	2008	Spring	Pre	2	4	80421	0.38	12.2	88	7	7	0
3	1301A2	Shwd	325	NE	2007	Fall	Pre	1	1	71016	0	19.2	3.2	8	0	0
3	1301A2	Shwd	325	NE	2007	Fall	Pre	1	2	71029	0.3	5.6	3.2	6	1	2
3	1301A2	Shwd	325	NE	2007	Fall	Pre	1	3	71106	0	8.1	3.2	8	1	2
3	1301A2	Shwd	325	NE	2008	Spring	Pre	2	1	80315	0.15	6.1	3.2	6	2	0
3	1301A2	Shwd	325	NE	2008	Spring	Pre	2	2	80325	0	0.8	3.2	3	0	0
3	1301A2	Shwd	325	NE	2008	Spring	Pre	2	3	80413	2.44	3.9	3.2	14	2	0
3	1301A2	Shwd	325	NE	2008	Spring	Pre	2	4	80421	0.38	12.2	3.2	14	3	0
3	1301A3	Shwd_adj	315	SW	2007	Fall	Pre	1	1	71016	0	19.2	87.14	7	0	0
3	1301A3	Shwd_adj	315	SW	2007	Fall	Pre	1	2	71029	0.3	5.6	87.14	6	1	1
3	1301A3	Shwd_adj	315	SW	2007	Fall	Pre	1	3	71106	0	8.1	87.14	14	3	0
3	1301A3	Shwd_adj	315	SW	2008	Spring	Pre	2	1	80315	0.15	6.1	87.14	9	4	0
3	1301A3	Shwd_adj	315	SW	2008	Spring	Pre	2	2	80325	0	0.8	87.14	7	1	0
3	1301A3	Shwd_adj	315	SW	2008	Spring	Pre	2	3	80413	2.44	3.9	87.14	12	3	1
3	1301A3	Shwd_adj	315	SW	2008	Spring	Pre	2	4	80421	0.38	12.2	87.14	11	3	1
3	1302A1	CC	130	NE	2007	Fall	Pre	1	1	71016	0	19.2	11.72	5	1	1
3	1302A1	CC	130	NE	2007	Fall	Pre	1	2	71029	0.3	5.6	11.72	16	5	0
3	1302A1	CC	130	NE	2007	Fall	Pre	1	3	71106	0	8.1	11.72	18	7	0
3	1302A1	CC	130	NE	2008	Spring	Pre	2	1	80315	0.15	6.1	11.72	2	5	0
3	1302A1	CC	130	NE	2008	Spring	Pre	2	2	80324	0	0.3	11.72	9	3	0
3	1302A1	CC	130	NE	2008	Spring	Pre	2	3	80413	2.44	3.9	11.72	8	9	1
3	1302A1	CC	130	NE	2008	Spring	Pre	2	4	80421	0.38	12.2	11.72	10	15	1
3	1302A2	CC	312	SW	2007	Fall	Pre	1	1	71016	0	19.2	22.7	6	0	2
3	1302A2	CC	312	SW	2007	Fall	Pre	1	2	71029	0.3	5.6	22.7	15	1	4
3	1302A2	CC	312	SW	2007	Fall	Pre	1	3	71106	0	8.1	22.7	17	4	3
3	1302A2	CC	312	SW	2008	Spring	Pre	2	1	80315	0.15	6.1	22.7	3	4	0
3	1302A2	CC	312	SW	2008	Spring	Pre	2	2	80324	0	0.3	22.7	12	8	0
3	1302A2	CC	312	SW	2008	Spring	Pre	2	3	80413	2.44	3.9	22.7	11	2	2
3	1302A2	CC	312	SW	2008	Spring	Pre	2	4	80421	0.38	12.2	22.7	11	10	6
3	1302A3	CC_adj	350	NE	2007	Fall	Pre	1	1	71016	0	19.2	42.58	4	0	1
3	1302A3	CC_adj	350	NE	2007	Fall	Pre	1	2	71029	0.3	5.6	42.58	11	1	2
3	1302A3	CC_adj	350	NE	2007	Fall	Pre	1	3	71106	0	8.1	42.58	16	6	3
3	1302A3	CC_adj	350	NE	2008	Spring	Pre	2	1	80315	0.15	6.1	42.58	1	4	0
3	1302A3	CC_adj	350	NE	2008	Spring	Pre	2	2	80324	0	0.3	42.58	21	9	0
3	1302A3	CC_adj	350	NE	2008	Spring	Pre	2	3	80413	2.44	3.9	42.58	9	6	3
3	1302A3	CC_adj	350	NE	2008	Spring	Pre	2	4	80421	0.38	12.2	42.58	19	4	2
3	1303A1	Shwd	190	SW	2007	Fall	Pre	1	1	71016	0	19.2	127.02	0	0	0
3	1303A1	Shwd	190	SW	2007	Fall	Pre	1	2	71029	0.3	5.6	127.02	4	1	0
3	1303A1	Shwd	190	SW	2007	Fall	Pre	1	3	71106	0	8.1	127.02	7	1	0
3	1303A1	Shwd	190	SW	2008	Spring	Pre	2	1	80316	0.41	5.8	127.02	12	5	0
3	1303A1	Shwd	190	SW	2008	Spring	Pre	2	2	80325	0	0.8	127.02	22	8	0
3	1303A1	Shwd	190	SW	2008	Spring	Pre	2	3	80412	2.39	13.9	127.02	6	7	1
3	1303A1	Shwd	190	SW	2008	Spring	Pre	2	4	80421	0.38	12.2	127.02	5	3	1
3	1303A2	Shwd	140	SW	2007	Fall	Pre	1	1	71016	0	19.2	115.8	0	0	0
3	1303A2	Shwd	140	SW	2007	Fall	Pre	1	2	71029	0.3	5.6	115.8	3	1	1
3	1303A2	Shwd	140	SW	2007	Fall	Pre	1	3	71106	0	8.1	115.8	11	1	1
3	1303A2	Shwd	140	SW	2008	Spring	Pre	2	1	80316	0.41	5.8	115.8	16	7	0
3	1303A2	Shwd	140	SW	2008	Spring	Pre	2	2	80325	0	0.8	115.8	21	9	0
3	1303A2	Shwd	140	SW	2008	Spring	Pre	2	3	80412	2.39	13.9	115.8	9	0	1
3	1303A2	Shwd	140	SW	2008	Spring	Pre	2	4	80421	0.38	12.2	115.8	2	0	1
3	1303A3	Shwd_adj	140	SW	2007	Fall	Pre	1	1	71016	0	19.2	31.18	2	0	0
3	1303A3	Shwd_adj	140	SW	2007	Fall	Pre	1	2	71029	0.3	5.6	31.18	9	0	0
3	1303A3	Shwd_adj	140	SW	2007	Fall	Pre	1	3	71106	0	8.1	31.18	15	1	0
3	1303A3	Shwd_adj	140	SW	2008	Spring	Pre	2	1	80316	0.41	5.8	31.18	15	4	0
3	1303A3	Shwd_adj	140	SW	2008	Spring	Pre	2	2	80325	0	0.8	31.18	14	8	0
3	1303A3	Shwd_adj	140	SW	2008	Spring	Pre	2	3	80412	2.39	13.9	31.18	10	6	0
3	1303A3	Shwd_adj	140	SW	2008	Spring	Pre	2	4	80421	0.38	12.2	31.18	4	2	0
3	1304A1	CC	227	SW	2007	Fall	Pre	1	1	71016	0	19.2	250.94	0	0	1
3	1304A1	CC	227	SW	2007	Fall	Pre	1	2	71029	0.3	5.6	250.94	4	0	0
3	1304A1	CC	227	SW	2007	Fall	Pre	1	3	71106	0	8.1	250.94	7	2	0
3	1304A1	CC	227	SW	2008	Spring	Pre	2	1	80316	0.41	5.8	250.94	6	1	0
3	1304A1	CC	227	SW	2008	Spring	Pre	2	2	80326	0	6.7	250.94	10	5	0
3	1304A1	CC	227	SW	2008	Spring	Pre	2	3	80412	2.39	13.9	250.94	5	4	0
3	1304A1	CC	227	SW	2008	Spring	Pre	2	4	80421	0.38	12.2	250.94	8	1	1
3	1304A2	CC	212	SW	2007	Fall	Pre	1	1	71016	0	19.2	138	2	0	0
3	1304A2	CC	212	SW	2007	Fall	Pre	1	2	71029	0.3	5.6	138	2	0	0
3	1304A2	CC	212	SW	2007	Fall	Pre	1	3	71106	0	8.1	138	2	0	0
3	1304A2	CC	212	SW	2008	Spring	Pre	2	1	80316	0.41	5.8	138	9	3	0
3	1304A2	CC	212	SW	2008	Spring	Pre	2	2	80326	0	6.7	138	14	3	0
3	1304A2	CC	212	SW	2008	Spring	Pre	2	3	80412	2.39	13.9	138	8	1	3
3	1304A2	CC	212	SW	2008	Spring	Pre	2	4	80421	0.38	12.2	138	7	0	2
3	1304A3	CC_adj	230	SW	2007	Fall	Pre	1	1	71016	0	19.2	24.12	0	0	0
3	1304A3	CC_adj	230	SW	2007	Fall	Pre	1	2	71029	0.3	5.6	24.12	4	0	0
3	1304A3	CC_adj	230	SW	2007	Fall	Pre	1	3	71106	0	8.1	24.12	10	3	0
3	1304A3	CC_adj	230	SW	2008	Spring	Pre	2	1	80316	0.41	5.8	24.12	13	5	0
3	1304A3	CC_adj	230	SW	2008	Spring	Pre	2	2	80326	0	6.7	24.12	18	3	0
3	1304A3	CC_adj	230	SW	2008	Spring	Pre	2	3	80412	2.39	13.9	24.12	12	2	0
3	1304A3	CC_adj	230	SW	2008	Spring	Pre	2	4	80421	0.38	12.2	24.12	11	1	1
4	1401A	Control	80	NE	2007	Fall	Pre	1	1	71015	0	17.5	40.68	15	2	3
4	1401A	Control	80	NE	2007	Fall	Pre	1	2	71102	0	5	40.68	15	1	2
4	1401A	Control	80	NE	2007	Fall	Pre	1	3	71109	0	7.2	40.68	12	4	0
4	1401A	Control	80	NE	2008	Spring	Pre	2	1	80315	0.15	6.1	40.68	2	4	0
4	1401A	Control	80	NE	2008	Spring	Pre	2	2	80324	0	0.3	40.68	7	1	1
4	1401A	Control	80	NE	2008	Spring	Pre	2	3	80413	2.44	3.9	40.68	4	5	4
4	1401A	Control	80	NE	2008	Spring	Pre	2	4	80421	0.38	12.2	40.68	7	11	0
4	1404A	Control	315	SW	2007	Fall	Pre	1	1	71019	2.11	17.8	21.8	10	2	1
4	1404A	Control	315	SW	2007	Fall	Pre	1	2	71105	0	6.7	21.8	12	3	0
4	1404A	Control	315	SW	2007	Fall	Pre	1	3	71112	0	9.4	21.8	4	6	0
4	1404A	Control	315	SW	2008	Spring	Pre	2	1	80315	0.15	6.1	21.8	10	2	0
4	1404A	Control	315	SW	2008	Spring	Pre	2	2	80324	0	0.3	21.8	4	5	0
4	1404A	Control	315	SW	2008	Spring	Pre	2	3	80412	2.39	13.9	21.8	17	15	0
4	1404A	Control	315	SW	2008	Spring	Pre	2	4	80421	0.38	12.2	21.8	2	2	0
5	1502A	Control	50	NE	2007	Fall	Pre	1	1	71009	0	23.1	118.84	4	4	0
5	1502A	Control	50	NE	2007	Fall	Pre	1	2	71026	0.86	10.6	118.84	7	0	0
5	1502A	Control	50	NE	2007	Fall	Pre	1	3	71109	0	7.2	118.84	9	4	0
5	1502A	Control	50	NE	2008	Spring	Pre	2	1	80313	0	6.4	118.84	11	0	0
5	1502A	Control	50	NE	2008	Spring	Pre	2	2	80330	3.15	3.3	118.84	20	3	0
5	1502A	Control	50	NE	2008	Spring	Pre	2	3	80408	0	12.8	118.84	13	4	0
5	1502A	Control	50	NE	2008	Spring	Pre	2	4	80425	0	20.6	118.84	1	3	0
5	1504A	Control	300	SW	2007	Fall	Pre	1	1	71009	0	23.1	9.64	0	0	0
5	1504A	Control	300	SW	2007	Fall	Pre	1	2	71026	0.86	10.6	9.64	5	2	0
5	1504A	Control	300	SW	2007	Fall	Pre	1	3	71109	0	7.2	9.64	12	4	0
5	1504A	Control	300	SW	2008	Spring	Pre	2	1	80313	0	6.4	9.64	7	12	0
5	1504A	Control	300	SW	2008	Spring	Pre	2	2	80330	3.15	3.3	9.64	8	8	0
5	1504A	Control	300	SW	2008	Spring	Pre	2	3	80408	0	12.8	9.64	7	6	0
5	1504A	Control	300	SW	2008	Spring	Pre	2	4	80425	0	20.6	9.64	0	0	0
6	1601A1	CC	3	NE	2007	Fall	Pre	1	1	71008	0	23.6	31.62	4	0	2
6	1601A1	CC	3	NE	2007	Fall	Pre	1	2	71022	0	16.9	31.62	21	9	4
6	1601A1	CC	3	NE	2007	Fall	Pre	1	3	71112	0	9.4	31.62	3	1	0
6	1601A1	CC	3	NE	2008	Spring	Pre	2	1	80306	5.18	0	31.62	2	3	0
6	1601A1	CC	3	NE	2008	Spring	Pre	2	2	80320	8.69	0.8	31.62	10	3	0
6	1601A1	CC	3	NE	2008	Spring	Pre	2	3	80401	1.3	15.3	31.62	9	5	0
6	1601A1	CC	3	NE	2008	Spring	Pre	2	4	80419	0	14.7	31.62	4	9	0
6	1601A2	CC	51	NE	2007	Fall	Pre	1	1	71008	0	23.6	111.32	4	1	4
6	1601A2	CC	51	NE	2007	Fall	Pre	1	2	71022	0	16.9	111.32	6	7	6
6	1601A2	CC	51	NE	2007	Fall	Pre	1	3	71112	0	9.4	111.32	5	2	0
6	1601A2	CC	51	NE	2008	Spring	Pre	2	1	80306	5.18	0	111.32	3	2	0
6	1601A2	CC	51	NE	2008	Spring	Pre	2	2	80320	8.69	0.8	111.32	1	5	0
6	1601A2	CC	51	NE	2008	Spring	Pre	2	3	80401	1.3	15.3	111.32	4	7	1
6	1601A2	CC	51	NE	2008	Spring	Pre	2	4	80419	0	14.7	111.32	5	12	1
6	1601A3	CC_adj	315	SW	2007	Fall	Pre	1	1	71008	0	23.6	12.32	12	0	2
6	1601A3	CC_adj	315	SW	2007	Fall	Pre	1	2	71022	0	16.9	12.32	10	12	2
6	1601A3	CC_adj	315	SW	2007	Fall	Pre	1	3	71112	0	9.4	12.32	8	4	0
6	1601A3	CC_adj	315	SW	2008	Spring	Pre	2	1	80306	5.18	0	12.32	5	5	0
6	1601A3	CC_adj	315	SW	2008	Spring	Pre	2	2	80320	8.69	0.8	12.32	9	10	0
6	1601A3	CC_adj	315	SW	2008	Spring	Pre	2	3	80401	1.3	15.3	12.32	7	7	1
6	1601A3	CC_adj	315	SW	2008	Spring	Pre	2	4	80419	0	14.7	12.32	7	10	0
6	1602A1	Shwd	90	NE	2007	Fall	Pre	1	1	70924	0	23.3	28.68	0	0	0
6	1602A1	Shwd	90	NE	2007	Fall	Pre	1	2	71008	0	23.6	28.68	4	0	2
6	1602A1	Shwd	90	NE	2007	Fall	Pre	1	3	71105	0	6.7	28.68	18	3	1
6	1602A1	Shwd	90	NE	2008	Spring	Pre	2	1	80306	5.18	0	28.68	6	2	0
6	1602A1	Shwd	90	NE	2008	Spring	Pre	2	2	80320	8.69	0.8	28.68	12	0	0
6	1602A1	Shwd	90	NE	2008	Spring	Pre	2	3	80401	1.3	15.3	28.68	6	0	1
6	1602A1	Shwd	90	NE	2008	Spring	Pre	2	4	80419	0	14.7	28.68	3	2	1
6	1602A2	Shwd	85	NE	2007	Fall	Pre	1	1	71008	0	23.6	36.78	1	0	0
6	1602A2	Shwd	85	NE	2007	Fall	Pre	1	2	71022	0	16.9	36.78	18	3	1
6	1602A2	Shwd	85	NE	2007	Fall	Pre	1	3	71105	0	6.7	36.78	12	9	1
6	1602A2	Shwd	85	NE	2008	Spring	Pre	2	1	80306	5.18	0	36.78	4	2	0
6	1602A2	Shwd	85	NE	2008	Spring	Pre	2	2	80320	8.69	0.8	36.78	10	9	1
6	1602A2	Shwd	85	NE	2008	Spring	Pre	2	3	80401	1.3	15.3	36.78	5	5	0
6	1602A2	Shwd	85	NE	2008	Spring	Pre	2	4	80419	0	14.7	36.78	3	3	0
6	1602A3	Shwd_adj	360	NE	2007	Fall	Pre	1	1	71008	0	23.6	45.18	9	0	1
6	1602A3	Shwd_adj	360	NE	2007	Fall	Pre	1	2	71022	0	16.9	45.18	20	10	1
6	1602A3	Shwd_adj	360	NE	2007	Fall	Pre	1	3	71105	0	6.7	45.18	14	7	1
6	1602A3	Shwd_adj	360	NE	2008	Spring	Pre	2	1	80306	5.18	0	45.18	1	4	0
6	1602A3	Shwd_adj	360	NE	2008	Spring	Pre	2	2	80320	8.69	0.8	45.18	4	5	0
6	1602A3	Shwd_adj	360	NE	2008	Spring	Pre	2	3	80401	1.3	15.3	45.18	3	5	0
6	1602A3	Shwd_adj	360	NE	2008	Spring	Pre	2	4	80419	0	14.7	45.18	3	15	0
6	1603A1	CC	282	SW	2007	Fall	Pre	1	1	71008	0	23.6	20.96	0	0	1
6	1603A1	CC	282	SW	2007	Fall	Pre	1	2	71022	0	16.9	20.96	10	1	1
6	1603A1	CC	282	SW	2007	Fall	Pre	1	3	71112	0	9.4	20.96	10	1	2
6	1603A1	CC	282	SW	2008	Spring	Pre	2	1	80306	5.18	0	20.96	1	3	0
6	1603A1	CC	282	SW	2008	Spring	Pre	2	2	80320	8.69	0.8	20.96	5	2	0
6	1603A1	CC	282	SW	2008	Spring	Pre	2	3	80401	1.3	15.3	20.96	4	8	0
6	1603A1	CC	282	SW	2008	Spring	Pre	2	4	80419	0	14.7	20.96	3	4	0
6	1603A2	CC	321	NE	2007	Fall	Pre	1	1	71008	0	23.6	27.4	0	0	0
6	1603A2	CC	321	NE	2007	Fall	Pre	1	2	71022	0	16.9	27.4	6	5	0
6	1603A2	CC	321	NE	2007	Fall	Pre	1	3	71112	0	9.4	27.4	4	6	0
6	1603A2	CC	321	NE	2008	Spring	Pre	2	1	80306	5.18	0	27.4	2	0	0
6	1603A2	CC	321	NE	2008	Spring	Pre	2	2	80320	8.69	0.8	27.4	3	2	0
6	1603A2	CC	321	NE	2008	Spring	Pre	2	3	80401	1.3	15.3	27.4	1	7	0
6	1603A2	CC	321	NE	2008	Spring	Pre	2	4	80419	0	14.7	27.4	1	11	0
6	1603A3	CC_adj	225	SW	2007	Fall	Pre	1	1	71008	0	23.6	0	0	0	1
6	1603A3	CC_adj	225	SW	2007	Fall	Pre	1	2	71022	0	16.9	0	6	1	0
6	1603A3	CC_adj	225	SW	2007	Fall	Pre	1	3	71112	0	9.4	0	6	0	0
6	1603A3	CC_adj	225	SW	2008	Spring	Pre	2	1	80306	5.18	0	0	3	0	0
6	1603A3	CC_adj	225	SW	2008	Spring	Pre	2	2	80320	8.69	0.8	0	19	1	0
6	1603A3	CC_adj	225	SW	2008	Spring	Pre	2	3	80401	1.3	15.3	0	11	6	0
6	1603A3	CC_adj	225	SW	2008	Spring	Pre	2	4	80419	0	14.7	0	6	2	0
6	1604A1	Shwd	315	SW	2007	Fall	Pre	1	1	70924	0	23.3	8.38	0	0	0
6	1604A1	Shwd	315	SW	2007	Fall	Pre	1	2	71022	0	16.9	8.38	1	2	0
6	1604A1	Shwd	315	SW	2007	Fall	Pre	1	3	71105	0	6.7	8.38	7	6	0
6	1604A1	Shwd	315	SW	2008	Spring	Pre	2	1	80306	5.18	0	8.38	3	1	0
6	1604A1	Shwd	315	SW	2008	Spring	Pre	2	2	80320	8.69	0.8	8.38	4	0	0
6	1604A1	Shwd	315	SW	2008	Spring	Pre	2	3	80401	1.3	15.3	8.38	5	2	0
6	1604A1	Shwd	315	SW	2008	Spring	Pre	2	4	80419	0	14.7	8.38	2	3	0
6	1604A2	Shwd	225	SW	2007	Fall	Pre	1	1	70924	0	23.3	25.46	0	0	0
6	1604A2	Shwd	225	SW	2007	Fall	Pre	1	2	71022	0	16.9	25.46	14	7	0
6	1604A2	Shwd	225	SW	2007	Fall	Pre	1	3	71105	0	6.7	25.46	17	9	0
6	1604A2	Shwd	225	SW	2008	Spring	Pre	2	1	80306	5.18	0	25.46	5	1	0
6	1604A2	Shwd	225	SW	2008	Spring	Pre	2	2	80320	8.69	0.8	25.46	3	4	0
6	1604A2	Shwd	225	SW	2008	Spring	Pre	2	3	80401	1.3	15.3	25.46	15	4	0
6	1604A2	Shwd	225	SW	2008	Spring	Pre	2	4	80419	0	14.7	25.46	12	1	0
6	1604A3	Shwd_adj	215	SW	2007	Fall	Pre	1	1	70924	0	23.3	58.9	0	0	0
6	1604A3	Shwd_adj	215	SW	2007	Fall	Pre	1	2	71022	0	16.9	58.9	2	1	0
6	1604A3	Shwd_adj	215	SW	2007	Fall	Pre	1	3	71105	0	6.7	58.9	11	6	0
6	1604A3	Shwd_adj	215	SW	2008	Spring	Pre	2	1	80306	5.18	0	58.9	3	1	0
6	1604A3	Shwd_adj	215	SW	2008	Spring	Pre	2	2	80320	8.69	0.8	58.9	2	1	0
6	1604A3	Shwd_adj	215	SW	2008	Spring	Pre	2	3	80401	1.3	15.3	58.9	2	1	0
6	1604A3	Shwd_adj	215	SW	2008	Spring	Pre	2	4	80419	0	14.7	58.9	2	2	0
7	1701A	Group	10	NE	2007	Fall	Pre	1	1	71025	2.74	9.4	24.22	13	2	1
7	1701A	Group	10	NE	2007	Fall	Pre	1	2	71108	0	0.8	24.22	6	2	0
7	1701A	Group	10	NE	2007	Fall	Pre	1	3	71129	0.84	4.7	24.22	3	1	0
7	1701A	Group	10	NE	2008	Spring	Pre	2	1	80312	0	0.3	24.22	1	0	0
7	1701A	Group	10	NE	2008	Spring	Pre	2	2	80317	0.64	4.4	24.22	14	7	0
7	1701A	Group	10	NE	2008	Spring	Pre	2	3	80406	2.36	6.4	24.22	15	2	0
7	1701A	Group	10	NE	2008	Spring	Pre	2	4	80414	0.28	3.6	24.22	13	7	1
7	1702A	Group	110	NE	2007	Fall	Pre	1	1	71025	2.74	9.4	86.42	8	3	0
7	1702A	Group	110	NE	2007	Fall	Pre	1	2	71108	0	0.8	86.42	9	7	0
7	1702A	Group	110	NE	2007	Fall	Pre	1	3	71129	0.84	4.7	86.42	1	0	0
7	1702A	Group	110	NE	2008	Spring	Pre	2	1	80312	0	0.3	86.42	1	0	0
7	1702A	Group	110	NE	2008	Spring	Pre	2	2	80317	0.64	4.4	86.42	12	7	0
7	1702A	Group	110	NE	2008	Spring	Pre	2	3	80406	2.36	6.4	86.42	6	3	0
7	1702A	Group	110	NE	2008	Spring	Pre	2	4	80414	0.28	3.6	86.42	9	2	0
7	1703A	Group	95	NE	2007	Fall	Pre	1	1	71025	2.74	9.4	22.46	4	4	0
7	1703A	Group	95	NE	2007	Fall	Pre	1	2	71108	0	0.8	22.46	15	6	0
7	1703A	Group	95	NE	2007	Fall	Pre	1	3	71129	0.84	4.7	22.46	3	2	0
7	1703A	Group	95	NE	2008	Spring	Pre	2	1	80312	0	0.3	22.46	2	0	0
7	1703A	Group	95	NE	2008	Spring	Pre	2	2	80317	0.64	4.4	22.46	11	3	0
7	1703A	Group	95	NE	2008	Spring	Pre	2	3	80406	2.36	6.4	22.46	8	5	0
7	1703A	Group	95	NE	2008	Spring	Pre	2	4	80414	0.28	3.6	22.46	6	7	0
7	1704A	Group	307	SW	2007	Fall	Pre	1	1	71025	2.74	9.4	55.68	3	4	0
7	1704A	Group	307	SW	2007	Fall	Pre	1	2	71108	0	0.8	55.68	12	8	0
7	1704A	Group	307	SW	2007	Fall	Pre	1	3	71129	0.84	4.7	55.68	4	3	0
7	1704A	Group	307	SW	2008	Spring	Pre	2	1	80312	0	0.3	55.68	3	2	0
7	1704A	Group	307	SW	2008	Spring	Pre	2	2	80317	0.64	4.4	55.68	9	6	0
7	1704A	Group	307	SW	2008	Spring	Pre	2	3	80406	2.36	6.4	55.68	14	7	0
7	1704A	Group	307	SW	2008	Spring	Pre	2	4	80414	0.28	3.6	55.68	12	12	0
7	1705A	Group	290	SW	2007	Fall	Pre	1	1	71025	2.74	9.4	58.02	2	4	0
7	1705A	Group	290	SW	2007	Fall	Pre	1	2	71108	0	0.8	58.02	3	5	0
7	1705A	Group	290	SW	2007	Fall	Pre	1	3	71129	0.84	4.7	58.02	3	1	0
7	1705A	Group	290	SW	2008	Spring	Pre	2	1	80312	0	0.3	58.02	1	0	0
7	1705A	Group	290	SW	2008	Spring	Pre	2	2	80317	0.64	4.4	58.02	5	3	0
7	1705A	Group	290	SW	2008	Spring	Pre	2	3	80406	2.36	6.4	58.02	6	7	0
7	1705A	Group	290	SW	2008	Spring	Pre	2	4	80414	0.28	3.6	58.02	7	5	0
7	1706A	Group	170	SW	2007	Fall	Pre	1	1	71025	2.74	9.4	36.32	10	1	2
7	1706A	Group	170	SW	2007	Fall	Pre	1	2	71108	0	0.8	36.32	23	0	0
7	1706A	Group	170	SW	2007	Fall	Pre	1	3	71129	0.84	4.7	36.32	5	1	0
7	1706A	Group	170	SW	2008	Spring	Pre	2	1	80310	1.42	0.3	36.32	1	0	0
7	1706A	Group	170	SW	2008	Spring	Pre	2	2	80317	0.64	4.4	36.32	12	4	0
7	1706A	Group	170	SW	2008	Spring	Pre	2	3	80406	2.36	6.4	36.32	20	4	1
7	1706A	Group	170	SW	2008	Spring	Pre	2	4	80414	0.28	3.6	36.32	6	2	0
7	1707A	Group	184	SW	2007	Fall	Pre	1	1	71025	2.74	9.4	175.86	4	0	0
7	1707A	Group	184	SW	2007	Fall	Pre	1	2	71108	0	0.8	175.86	6	1	0
7	1707A	Group	184	SW	2007	Fall	Pre	1	3	71129	0.84	4.7	175.86	1	0	0
7	1707A	Group	184	SW	2008	Spring	Pre	2	1	80310	1.42	0.3	175.86	0	0	0
7	1707A	Group	184	SW	2008	Spring	Pre	2	2	80317	0.64	4.4	175.86	12	4	0
7	1707A	Group	184	SW	2008	Spring	Pre	2	3	80406	2.36	6.4	175.86	11	3	0
7	1707A	Group	184	SW	2008	Spring	Pre	2	4	80414	0.28	3.6	175.86	5	1	0
7	1708A	Group	186	SW	2007	Fall	Pre	1	1	71025	2.74	9.4	67.34	6	2	0
7	1708A	Group	186	SW	2007	Fall	Pre	1	2	71108	0	0.8	67.34	7	4	0
7	1708A	Group	186	SW	2007	Fall	Pre	1	3	71129	0.84	4.7	67.34	3	2	0
7	1708A	Group	186	SW	2008	Spring	Pre	2	1	80310	1.42	0.3	67.34	2	2	0
7	1708A	Group	186	SW	2008	Spring	Pre	2	2	80317	0.64	4.4	67.34	14	5	0
7	1708A	Group	186	SW	2008	Spring	Pre	2	3	80406	2.36	6.4	67.34	12	5	0
7	1708A	Group	186	SW	2008	Spring	Pre	2	4	80414	0.28	3.6	67.34	9	4	0
8	1801A	Group	190	SW	2008	Spring	Pre	2	1	80313	0	6.4	129.84	6	4	0
8	1801A	Group	190	SW	2008	Spring	Pre	2	2	80317	0.64	4.4	129.84	6	4	0
8	1801A	Group	190	SW	2008	Spring	Pre	2	3	80405	2.16	6.1	129.84	2	0	0
8	1801A	Group	190	SW	2008	Spring	Pre	2	4	80414	0.28	3.6	129.84	7	3	0
8	1802A	Group	324	NE	2007	Fall	Pre	1	1	71010	0	15.8	42.98	2	0	2
8	1802A	Group	324	NE	2007	Fall	Pre	1	2	71101	0	10	42.98	7	5	0
8	1802A	Group	324	NE	2007	Fall	Pre	1	3	71115	0.74	9.7	42.98	7	1	0
8	1802A	Group	324	NE	2008	Spring	Pre	2	1	80313	0	6.4	42.98	6	4	0
8	1802A	Group	324	NE	2008	Spring	Pre	2	2	80317	0.64	4.4	42.98	8	7	1
8	1802A	Group	324	NE	2008	Spring	Pre	2	3	80405	2.16	6.1	42.98	14	10	0
8	1802A	Group	324	NE	2008	Spring	Pre	2	4	80414	0.28	3.6	42.98	8	10	0
8	1803A	Group	66	NE	2007	Fall	Pre	1	1	71010	0	15.8	99.34	1	0	0
8	1803A	Group	66	NE	2007	Fall	Pre	1	2	71101	0	10	99.34	3	4	0
8	1803A	Group	66	NE	2007	Fall	Pre	1	3	71115	0.74	9.7	99.34	7	0	0
8	1803A	Group	66	NE	2008	Spring	Pre	2	1	80313	0	6.4	99.34	0	0	0
8	1803A	Group	66	NE	2008	Spring	Pre	2	2	80317	0.64	4.4	99.34	6	4	0
8	1803A	Group	66	NE	2008	Spring	Pre	2	3	80405	2.16	6.1	99.34	6	5	0
8	1803A	Group	66	NE	2008	Spring	Pre	2	4	80418	0	14.7	99.34	8	10	0
8	1804A	Group	86	NE	2007	Fall	Pre	1	1	71010	0	15.8	122.36	4	0	1
8	1804A	Group	86	NE	2007	Fall	Pre	1	2	71101	0	10	122.36	8	6	2
8	1804A	Group	86	NE	2007	Fall	Pre	1	3	71115	0.74	9.7	122.36	15	4	0
8	1804A	Group	86	NE	2008	Spring	Pre	2	1	80313	0	6.4	122.36	1	2	1
8	1804A	Group	86	NE	2008	Spring	Pre	2	2	80317	0.64	4.4	122.36	10	3	0
8	1804A	Group	86	NE	2008	Spring	Pre	2	3	80405	2.16	6.1	122.36	6	6	0
8	1804A	Group	86	NE	2008	Spring	Pre	2	4	80414	0.28	3.6	122.36	10	2	1
8	1805A	Group	97	NE	2007	Fall	Pre	1	1	71010	0	15.8	3.08	7	2	0
8	1805A	Group	97	NE	2007	Fall	Pre	1	2	71101	0	10	3.08	17	6	1
8	1805A	Group	97	NE	2007	Fall	Pre	1	3	71115	0.74	9.7	3.08	5	2	0
8	1805A	Group	97	NE	2008	Spring	Pre	2	1	80313	0	6.4	3.08	2	0	0
8	1805A	Group	97	NE	2008	Spring	Pre	2	2	80317	0.64	4.4	3.08	6	2	0
8	1805A	Group	97	NE	2008	Spring	Pre	2	3	80405	2.16	6.1	3.08	5	1	0
8	1805A	Group	97	NE	2008	Spring	Pre	2	4	80414	0.28	3.6	3.08	4	4	0
8	1806A	Group	270	SW	2007	Fall	Pre	1	1	71010	0	15.8	201.76	0	0	0
8	1806A	Group	270	SW	2007	Fall	Pre	1	2	71101	0	10	201.76	12	3	0
8	1806A	Group	270	SW	2007	Fall	Pre	1	3	71115	0.74	9.7	201.76	3	0	0
8	1806A	Group	270	SW	2008	Spring	Pre	2	1	80313	0	6.4	201.76	7	4	0
8	1806A	Group	270	SW	2008	Spring	Pre	2	2	80317	0.64	4.4	201.76	12	7	0
8	1806A	Group	270	SW	2008	Spring	Pre	2	3	80405	2.16	6.1	201.76	8	1	0
8	1806A	Group	270	SW	2008	Spring	Pre	2	4	80414	0.28	3.6	201.76	2	3	0
8	1807A	Group	62	NE	2007	Fall	Pre	1	1	71010	0	15.8	94.82	2	0	0
8	1807A	Group	62	NE	2007	Fall	Pre	1	2	71101	0	10	94.82	15	1	1
8	1807A	Group	62	NE	2007	Fall	Pre	1	3	71115	0.74	9.7	94.82	10	0	0
8	1807A	Group	62	NE	2008	Spring	Pre	2	1	80313	0	6.4	94.82	7	1	0
8	1807A	Group	62	NE	2008	Spring	Pre	2	2	80317	0.64	4.4	94.82	6	5	0
8	1807A	Group	62	NE	2008	Spring	Pre	2	3	80405	2.16	6.1	94.82	10	0	0
8	1807A	Group	62	NE	2008	Spring	Pre	2	4	80414	0.28	3.6	94.82	6	1	0
8	1808A	Group	260	SW	2007	Fall	Pre	1	1	70914	0	16.9	65.72	0	0	0
8	1808A	Group	260	SW	2007	Fall	Pre	1	2	71101	0	10	65.72	13	1	0
8	1808A	Group	260	SW	2007	Fall	Pre	1	3	71115	0.74	9.7	65.72	4	4	0
8	1808A	Group	260	SW	2008	Spring	Pre	2	1	80313	0	6.4	65.72	6	6	0
8	1808A	Group	260	SW	2008	Spring	Pre	2	2	80317	0.64	4.4	65.72	7	14	0
8	1808A	Group	260	SW	2008	Spring	Pre	2	3	80405	2.16	6.1	65.72	10	6	2
8	1808A	Group	260	SW	2008	Spring	Pre	2	4	80414	0.28	3.6	65.72	8	14	1
9	1901A1	CC	74	NE	2007	Fall	Pre	1	1	71003	0.05	19.2	22.46	3	0	0
9	1901A1	CC	74	NE	2007	Fall	Pre	1	2	71012	0	9.7	22.46	6	0	0
9	1901A1	CC	74	NE	2007	Fall	Pre	1	3	71031	0	8.1	22.46	5	1	0
9	1901A1	CC	74	NE	2008	Spring	Pre	2	1	80312	0	0.3	22.46	5	2	0
9	1901A1	CC	74	NE	2008	Spring	Pre	2	2	80329	6.07	3.1	22.46	11	18	0
9	1901A1	CC	74	NE	2008	Spring	Pre	2	3	80407	0.2	10.3	22.46	3	1	0
9	1901A1	CC	74	NE	2008	Spring	Pre	2	4	80425	0	20.6	22.46	1	3	0
9	1901A2	CC	349	NE	2007	Fall	Pre	1	1	71003	0.05	19.2	154.04	4	1	1
9	1901A2	CC	349	NE	2007	Fall	Pre	1	2	71012	0	9.7	154.04	10	2	1
9	1901A2	CC	349	NE	2007	Fall	Pre	1	3	71031	0	8.1	154.04	5	3	1
9	1901A2	CC	349	NE	2008	Spring	Pre	2	1	80312	0	0.3	154.04	1	0	0
9	1901A2	CC	349	NE	2008	Spring	Pre	2	2	80329	6.07	3.1	154.04	4	1	0
9	1901A2	CC	349	NE	2008	Spring	Pre	2	3	80407	0.2	10.3	154.04	12	1	0
9	1901A3	CC_adj	145	SW	2007	Fall	Pre	1	1	71003	0.05	19.2	68.18	7	0	0
9	1901A3	CC_adj	145	SW	2007	Fall	Pre	1	2	71012	0	9.7	68.18	19	0	1
9	1901A3	CC_adj	145	SW	2007	Fall	Pre	1	3	71031	0	8.1	68.18	8	0	1
9	1901A3	CC_adj	145	SW	2008	Spring	Pre	2	1	80312	0	0.3	68.18	0	0	0
9	1901A3	CC_adj	145	SW	2008	Spring	Pre	2	2	80329	6.07	3.1	68.18	10	11	0
9	1901A3	CC_adj	145	SW	2008	Spring	Pre	2	3	80407	0.2	10.3	68.18	5	5	0
9	1901A3	CC_adj	145	SW	2008	Spring	Pre	2	4	80426	0.41	17.2	68.18	0	0	0
9	1902A1	Shwd	90	NE	2007	Fall	Pre	1	1	71003	0.05	19.2	100.26	5	0	0
9	1902A1	Shwd	90	NE	2007	Fall	Pre	1	2	71012	0	9.7	100.26	10	0	0
9	1902A1	Shwd	90	NE	2007	Fall	Pre	1	3	71031	0	8.1	100.26	1	0	0
[truncated: 59 more rows]
