# Supplementary material for: Effects of Timber Harvests and Silvicultural Edges on Terrestrial Salamanders
Source: PLoS One. 2014 Dec 17;9(12):e114683. doi: 10.1371/journal.pone.0114683 (PMC4269416; doi:10.1371/journal.pone.0114683)
Supplement: S2 Data File — Downed woody debris data for harvest effect grids. Volume of DWD as measured each spring at each harvest effect gird. (CSV) [file pone.0114683.s009.csv]

Data file S2. Downed woody debris data for harvest effect grids. Volume of DWD as measured each spring at each harvest effect gird.
Unit	Grid	Treatment	TrtPeriod	Year	SamplePeriod	DWD	DecayClass	DecayV
1	1101A	Group	1	2008	2	110.52	1	.
1	1101A	Group	2	2009	4	49.18	1	.
1	1101A	Group	2	2010	6	35.18	1	0
1	1101A	Group	2	2011	8	89.88	1	0
1	1102A	Group	1	2008	2	3.08	1	.
1	1102A	Group	2	2009	4	67.3	1	.
1	1102A	Group	2	2010	6	160.78	1	0
1	1102A	Group	2	2011	8	70.8	1	8.9
1	1103A	Group	1	2008	2	36.34	1	.
1	1103A	Group	2	2009	4	33.96	1	.
1	1103A	Group	2	2010	6	43.92	1	4.82
1	1103A	Group	2	2011	8	87.98	1	39.22
1	1104A	Group	1	2008	2	76.46	1	.
1	1104A	Group	2	2009	4	28.24	1	.
1	1104A	Group	2	2010	6	68.88	1	0
1	1104A	Group	2	2011	8	21.72	1	0
1	1105A	Group	1	2008	2	14.24	1	.
1	1105A	Group	2	2009	4	71.5	1	.
1	1105A	Group	2	2010	6	128.18	1	0
1	1105A	Group	2	2011	8	75.32	1	0
1	1106A	Group	1	2008	2	54.84	1	.
1	1106A	Group	2	2009	4	66.5	1	.
1	1106A	Group	2	2010	6	93.7	1	0
1	1106A	Group	2	2011	8	115.5	1	0
1	1107A	Group	1	2008	2	207.12	1	.
1	1107A	Group	2	2009	4	155.8	1	.
1	1107A	Group	2	2010	6	202.08	1	0
1	1107A	Group	2	2011	8	212.76	1	0
1	1108A	Group	1	2008	2	3.08	1	.
1	1108A	Group	2	2009	4	144.88	1	.
1	1108A	Group	2	2010	6	68.42	1	0
1	1108A	Group	2	2011	8	105.04	1	22.46
2	1201A	Control	2	2010	6	21.5	1	0
2	1201A	Control	2	2011	8	3.08	1	0
2	1202A	Control	1	2008	2	9.9	1	.
2	1202A	Control	2	2009	4	3.72	1	.
2	1202A	Control	2	2010	6	3.4	1	0
2	1202A	Control	2	2011	8	19.68	1	15.6
2	1203A	Control	2	2010	6	72.36	1	0
2	1203A	Control	2	2011	8	52.08	1	0
2	1204A	Control	1	2008	2	88.42	1	.
2	1204A	Control	2	2009	4	57.46	1	.
2	1204A	Control	2	2010	6	71.94	1	0
2	1204A	Control	2	2011	8	40.48	1	0
2	1205A	Control	2	2010	6	13.42	1	0
2	1205A	Control	2	2011	8	17.54	1	0
2	1206A	Control	2	2010	6	32.44	1	0
2	1206A	Control	2	2011	8	31.02	1	0
2	1207A	Control	2	2010	6	52.88	1	0
2	1207A	Control	2	2011	8	53.9	1	0
2	1208A	Control	2	2010	6	100.28	1	0
2	1208A	Control	2	2011	8	63.54	1	0
3	1301A1	Shwd	1	2008	2	88	1	.
3	1301A1	Shwd	2	2009	4	19.44	1	.
3	1301A1	Shwd	2	2010	6	85.14	1	34.94
3	1301A1	Shwd	2	2011	8	52.32	1	6.16
3	1301A2	Shwd	1	2008	2	3.2	1	.
3	1301A2	Shwd	2	2009	4	13.58	1	.
3	1301A2	Shwd	2	2010	6	23.52	1	13.04
3	1301A2	Shwd	2	2011	8	17.54	1	14.46
3	1301A3	Shwd_adj	1	2008	2	87.14	1	.
3	1301A3	Shwd_adj	2	2009	4	32.48	1	.
3	1301A3	Shwd_adj	2	2010	6	51.76	1	0
3	1301A3	Shwd_adj	2	2011	8	104.18	1	0
3	1302A1	CC	1	2008	2	11.72	1	.
3	1302A1	CC	2	2009	4	62.9	1	.
3	1302A1	CC	2	2010	6	35.94	1	0
3	1302A1	CC	2	2011	8	80.54	1	38.36
3	1302A2	CC	1	2008	2	22.7	1	.
3	1302A2	CC	2	2009	4	31.98	1	.
3	1302A2	CC	2	2010	6	69.52	1	0
3	1302A2	CC	2	2011	8	51.7	1	39.56
3	1302A3	CC_adj	1	2008	2	42.58	1	.
3	1302A3	CC_adj	2	2009	4	31.78	1	.
3	1302A3	CC_adj	2	2010	6	44.34	1	0
3	1302A3	CC_adj	2	2011	8	51.98	1	0
3	1303A1	Shwd	1	2008	2	127.02	1	.
3	1303A1	Shwd	2	2011	8	99.08	1	0
3	1303A2	Shwd	1	2008	2	115.8	1	.
3	1303A2	Shwd	2	2009	4	70.16	1	.
3	1303A2	Shwd	2	2010	6	115	1	0
3	1303A2	Shwd	2	2011	8	104.86	1	3.08
3	1303A3	Shwd_adj	1	2008	2	31.18	1	.
3	1303A3	Shwd_adj	2	2009	4	19.76	1	.
3	1303A3	Shwd_adj	2	2010	6	69.08	1	0
3	1303A3	Shwd_adj	2	2011	8	53.3	1	0
3	1304A1	CC	1	2008	2	250.94	1	.
3	1304A1	CC	2	2009	4	27.52	1	.
3	1304A1	CC	2	2010	6	116.56	1	0
3	1304A1	CC	2	2011	8	97.8	1	0
3	1304A2	CC	1	2008	2	138	1	.
3	1304A2	CC	2	2009	4	149.38	1	.
3	1304A2	CC	2	2010	6	216.38	1	0
3	1304A2	CC	2	2011	8	145.68	1	51.08
3	1304A3	CC_adj	1	2008	2	24.12	1	.
3	1304A3	CC_adj	2	2009	4	0	1	.
3	1304A3	CC_adj	2	2010	6	42.22	1	0
3	1304A3	CC_adj	2	2011	8	60.6	1	0
4	1401A	Control	1	2008	2	40.68	1	.
4	1401A	Control	2	2009	4	20.84	1	.
4	1401A	Control	2	2010	6	10.48	1	0
4	1401A	Control	2	2011	8	43.6	1	0
4	1402A	Control	2	2010	6	8.9	1	0
4	1402A	Control	2	2011	8	14.94	1	0
4	1403A	Control	2	2010	6	21.22	1	0
4	1403A	Control	2	2011	8	18.44	1	0
4	1404A	Control	1	2008	2	21.8	1	.
4	1404A	Control	2	2009	4	19.54	1	.
4	1404A	Control	2	2010	6	63.64	1	19.26
4	1404A	Control	2	2011	8	14.82	1	0
4	1405A	Control	2	2010	6	47.76	1	0
4	1405A	Control	2	2011	8	42.08	1	0
4	1406A	Control	2	2010	6	145.74	1	0
4	1406A	Control	2	2011	8	26.84	1	0
4	1407A	Control	2	2010	6	40.88	1	0
4	1407A	Control	2	2011	8	31.4	1	0
4	1408A	Control	2	2010	6	35.28	1	0
4	1408A	Control	2	2011	8	35.78	1	0
5	1501A	Control	2	2010	6	7.84	1	0
5	1501A	Control	2	2011	8	24.84	1	0
5	1502A	Control	1	2008	2	118.84	1	.
5	1502A	Control	2	2009	4	11.36	1	.
5	1502A	Control	2	2010	6	83.04	1	0
5	1502A	Control	2	2011	8	3.72	1	0
5	1503A	Control	2	2010	6	44.02	1	0
5	1503A	Control	2	2011	8	34.76	1	0
5	1504A	Control	1	2008	2	9.64	1	.
5	1504A	Control	2	2009	4	39.94	1	.
5	1504A	Control	2	2010	6	16.3	1	0
5	1504A	Control	2	2011	8	97.4	1	0
5	1505A	Control	2	2010	6	94.96	1	0
5	1505A	Control	2	2011	8	67.14	1	0
5	1506A	Control	2	2010	6	0	1	0
5	1506A	Control	2	2011	8	148.38	1	0
5	1507A	Control	2	2010	6	88.42	1	0
5	1507A	Control	2	2011	8	79.06	1	0
5	1508A	Control	2	2010	6	12.66	1	0
5	1508A	Control	2	2011	8	3.72	1	0
6	1601A1	CC	1	2008	2	31.62	1	.
6	1601A1	CC	2	2009	4	131.3	1	.
6	1601A1	CC	2	2010	6	288.4	1	0
6	1601A1	CC	2	2011	8	243.78	1	19.26
6	1601A2	CC	1	2008	2	111.32	1	.
6	1601A2	CC	2	2009	4	125.06	1	.
6	1601A2	CC	2	2010	6	135.86	1	0
6	1601A2	CC	2	2011	8	153.2	1	96.44
6	1601A3	CC_adj	1	2008	2	12.32	1	.
6	1601A3	CC_adj	2	2009	4	43.12	1	.
6	1601A3	CC_adj	2	2010	6	61.66	1	0
6	1601A3	CC_adj	2	2011	8	31.96	1	0
6	1602A1	Shwd	1	2008	2	28.68	1	.
6	1602A1	Shwd	2	2009	4	30.68	1	.
6	1602A1	Shwd	2	2010	6	31.62	1	0
6	1602A1	Shwd	2	2011	8	45.48	1	6.94
6	1602A2	Shwd	1	2008	2	36.78	1	.
6	1602A2	Shwd	2	2009	4	37.36	1	.
6	1602A2	Shwd	2	2010	6	18.64	1	0
6	1602A2	Shwd	2	2011	8	28.56	1	7.52
6	1602A3	Shwd_adj	1	2008	2	45.18	1	.
6	1602A3	Shwd_adj	2	2009	4	25.92	1	.
6	1602A3	Shwd_adj	2	2010	6	42.48	1	0
6	1602A3	Shwd_adj	2	2011	8	36.7	1	0
6	1603A1	CC	1	2008	2	20.96	1	.
6	1603A1	CC	2	2009	4	107.36	1	.
6	1603A1	CC	2	2010	6	181.36	1	0
6	1603A1	CC	2	2011	8	105.22	1	71.02
6	1603A2	CC	1	2008	2	27.4	1	.
6	1603A2	CC	2	2009	4	35.34	1	.
6	1603A2	CC	2	2010	6	281.12	1	0
6	1603A2	CC	2	2011	8	129.86	1	113.16
6	1603A3	CC_adj	1	2008	2	0	1	.
6	1603A3	CC_adj	2	2009	4	0	1	.
6	1603A3	CC_adj	2	2010	6	0	1	0
6	1603A3	CC_adj	2	2011	8	0	1	0
6	1604A1	Shwd	1	2008	2	8.38	1	.
6	1604A1	Shwd	2	2009	4	0	1	.
6	1604A1	Shwd	2	2010	6	8.38	1	0
6	1604A1	Shwd	2	2011	8	28.72	1	0
6	1604A2	Shwd	1	2008	2	25.46	1	.
6	1604A2	Shwd	2	2009	4	33.34	1	.
6	1604A2	Shwd	2	2010	6	25.28	1	0
6	1604A2	Shwd	2	2011	8	24.72	1	0
6	1604A3	Shwd_adj	1	2008	2	58.9	1	.
6	1604A3	Shwd_adj	2	2009	4	55.98	1	.
6	1604A3	Shwd_adj	2	2010	6	67.06	1	0
6	1604A3	Shwd_adj	2	2011	8	48.78	1	0
7	1701A	Group	1	2008	2	24.22	1	.
7	1701A	Group	2	2009	4	56.28	1	.
7	1701A	Group	2	2010	6	166.26	1	0
7	1701A	Group	2	2011	8	50.34	1	0
7	1702A	Group	1	2008	2	86.42	1	.
7	1702A	Group	2	2011	8	19.1	1	0
7	1703A	Group	1	2008	2	22.46	1	.
7	1703A	Group	2	2009	4	16.76	1	.
7	1703A	Group	2	2010	6	40.02	1	0
7	1703A	Group	2	2011	8	62.26	1	5.2
7	1704A	Group	1	2008	2	55.68	1	.
7	1704A	Group	2	2009	4	56.7	1	.
7	1704A	Group	2	2010	6	59.12	1	0
7	1704A	Group	2	2011	8	121.4	1	81.28
7	1705A	Group	1	2008	2	58.02	1	.
7	1705A	Group	2	2009	4	43.34	1	.
7	1705A	Group	2	2010	6	24.34	1	0
7	1705A	Group	2	2011	8	53.74	1	14.92
7	1706A	Group	1	2008	2	36.32	1	.
7	1706A	Group	2	2009	4	152.18	1	.
7	1706A	Group	2	2010	6	101.56	1	0
7	1706A	Group	2	2011	8	121.02	1	6.04
7	1707A	Group	1	2008	2	175.86	1	.
7	1707A	Group	2	2009	4	108.48	1	.
7	1707A	Group	2	2010	6	63.9	1	0
7	1707A	Group	2	2011	8	133.72	1	4.44
7	1708A	Group	1	2008	2	67.34	1	.
7	1708A	Group	2	2009	4	137.38	1	.
7	1708A	Group	2	2010	6	118.74	1	0
7	1708A	Group	2	2011	8	90.5	1	0
8	1801A	Group	1	2008	2	129.84	1	.
8	1801A	Group	2	2009	4	20.22	1	.
8	1801A	Group	2	2010	6	76.86	1	9.98
8	1801A	Group	2	2011	8	58.24	1	35.16
8	1802A	Group	1	2008	2	42.98	1	.
8	1802A	Group	2	2009	4	126.38	1	.
8	1802A	Group	2	2010	6	123.5	1	28.94
8	1802A	Group	2	2011	8	143.68	1	19.26
8	1803A	Group	1	2008	2	99.34	1	.
8	1803A	Group	2	2009	4	84.84	1	.
8	1803A	Group	2	2010	6	138.1	1	0
8	1803A	Group	2	2011	8	110.88	1	0
8	1804A	Group	1	2008	2	122.36	1	.
8	1804A	Group	2	2009	4	28.5	1	.
8	1804A	Group	2	2010	6	166.02	1	28.72
8	1804A	Group	2	2011	8	75.36	1	26.22
8	1805A	Group	1	2008	2	3.08	1	.
8	1805A	Group	2	2009	4	46.02	1	.
8	1805A	Group	2	2010	6	76.42	1	0
8	1805A	Group	2	2011	8	85.74	1	30.74
8	1806A	Group	1	2008	2	201.76	1	.
8	1806A	Group	2	2009	4	109.7	1	.
8	1806A	Group	2	2010	6	78.78	1	0
8	1806A	Group	2	2011	8	143.64	1	5.2
8	1807A	Group	1	2008	2	94.82	1	.
8	1807A	Group	2	2009	4	29.98	1	.
8	1807A	Group	2	2010	6	79	1	0
8	1807A	Group	2	2011	8	66.58	1	6.94
8	1808A	Group	1	2008	2	65.72	1	.
8	1808A	Group	2	2009	4	114.34	1	.
8	1808A	Group	2	2010	6	113.38	1	5.2
8	1808A	Group	2	2011	8	165.8	1	35.96
9	1901A1	CC	1	2008	2	22.46	1	.
9	1901A1	CC	2	2009	4	50.86	1	.
9	1901A1	CC	2	2010	6	79.46	1	0
9	1901A1	CC	2	2011	8	52.68	1	34.82
9	1901A2	CC	1	2008	2	154.04	1	.
9	1901A2	CC	2	2009	4	49.98	1	.
9	1901A2	CC	2	2010	6	196.72	1	29.64
9	1901A2	CC	2	2011	8	148.7	1	14.52
9	1901A3	CC_adj	1	2008	2	68.18	1	.
9	1901A3	CC_adj	2	2009	4	38.82	1	.
9	1901A3	CC_adj	2	2010	6	71.48	1	0
9	1901A3	CC_adj	2	2011	8	13.34	1	0
9	1902A1	Shwd	1	2008	2	100.26	1	.
9	1902A1	Shwd	2	2009	4	94.78	1	.
9	1902A1	Shwd	2	2010	6	80.02	1	0
9	1902A1	Shwd	2	2011	8	77.66	1	6.94
9	1902A2	Shwd	1	2008	2	262.88	1	.
9	1902A2	Shwd	2	2009	4	73.98	1	.
9	1902A2	Shwd	2	2010	6	59.94	1	0
9	1902A2	Shwd	2	2011	8	103.74	1	0
9	1902A3	Shwd_adj	1	2008	2	161.54	1	.
9	1902A3	Shwd_adj	2	2009	4	58.66	1	.
9	1902A3	Shwd_adj	2	2010	6	94.58	1	0
9	1902A3	Shwd_adj	2	2011	8	105.6	1	0
9	1903A1	Shwd	1	2008	2	27.76	1	.
9	1903A1	Shwd	2	2009	4	0	1	.
9	1903A1	Shwd	2	2010	6	17.74	1	0
9	1903A1	Shwd	2	2011	8	11.96	1	0
9	1903A2	Shwd	1	2008	2	18	1	.
9	1903A2	Shwd	2	2009	4	31.96	1	.
9	1903A2	Shwd	2	2010	6	17	1	0
9	1903A2	Shwd	2	2011	8	24.48	1	10.56
9	1903A3	Shwd_adj	1	2008	2	66.04	1	.
9	1903A3	Shwd_adj	2	2009	4	7.52	1	.
9	1903A3	Shwd_adj	2	2010	6	16.34	1	0
9	1903A3	Shwd_adj	2	2011	8	45	1	0
9	1904A1	CC	1	2008	2	59.14	1	.
9	1904A1	CC	2	2009	4	56.98	1	.
9	1904A1	CC	2	2010	6	47.96	1	0
9	1904A1	CC	2	2011	8	108.96	1	91.68
9	1904A2	CC	1	2008	2	7.52	1	.
9	1904A2	CC	2	2009	4	52.92	1	.
9	1904A2	CC	2	2010	6	69.42	1	33.58
9	1904A2	CC	2	2011	8	73.26	1	16.74
9	1904A3	CC_adj	1	2008	2	121.88	1	.
9	1904A3	CC_adj	2	2009	4	49.96	1	.
9	1904A3	CC_adj	2	2010	6	96.26	1	0
9	1904A3	CC_adj	2	2011	8	150.12	1	0
1	1101A	Group	1	2008	2	110.52	2	.
1	1101A	Group	2	2009	4	49.18	2	.
1	1101A	Group	2	2010	6	35.18	2	46.54
1	1101A	Group	2	2011	8	89.88	2	65.88
1	1102A	Group	1	2008	2	3.08	2	.
1	1102A	Group	2	2009	4	67.3	2	.
1	1102A	Group	2	2010	6	160.78	2	89.3
1	1102A	Group	2	2011	8	70.8	2	54.96
1	1103A	Group	1	2008	2	36.34	2	.
1	1103A	Group	2	2009	4	33.96	2	.
1	1103A	Group	2	2010	6	43.92	2	39.12
1	1103A	Group	2	2011	8	87.98	2	0
1	1104A	Group	1	2008	2	76.46	2	.
1	1104A	Group	2	2009	4	28.24	2	.
1	1104A	Group	2	2010	6	68.88	2	48.88
1	1104A	Group	2	2011	8	21.72	2	11.24
1	1105A	Group	1	2008	2	14.24	2	.
1	1105A	Group	2	2009	4	71.5	2	.
1	1105A	Group	2	2010	6	128.18	2	120.28
1	1105A	Group	2	2011	8	75.32	2	43.78
1	1106A	Group	1	2008	2	54.84	2	.
1	1106A	Group	2	2009	4	66.5	2	.
1	1106A	Group	2	2010	6	93.7	2	22.3
1	1106A	Group	2	2011	8	115.5	2	7.4
1	1107A	Group	1	2008	2	207.12	2	.
1	1107A	Group	2	2009	4	155.8	2	.
1	1107A	Group	2	2010	6	202.08	2	97
1	1107A	Group	2	2011	8	212.76	2	28.5
1	1108A	Group	1	2008	2	3.08	2	.
1	1108A	Group	2	2009	4	144.88	2	.
1	1108A	Group	2	2010	6	68.42	2	33.04
1	1108A	Group	2	2011	8	105.04	2	41.44
2	1201A	Control	2	2010	6	21.5	2	0
2	1201A	Control	2	2011	8	3.08	2	0
2	1202A	Control	1	2008	2	9.9	2	.
2	1202A	Control	2	2009	4	3.72	2	.
2	1202A	Control	2	2010	6	3.4	2	0
2	1202A	Control	2	2011	8	19.68	2	0
2	1203A	Control	2	2010	6	72.36	2	0
2	1203A	Control	2	2011	8	52.08	2	0
2	1204A	Control	1	2008	2	88.42	2	.
2	1204A	Control	2	2009	4	57.46	2	.
2	1204A	Control	2	2010	6	71.94	2	0
2	1204A	Control	2	2011	8	40.48	2	0
2	1205A	Control	2	2010	6	13.42	2	0
2	1205A	Control	2	2011	8	17.54	2	0
2	1206A	Control	2	2010	6	32.44	2	0
2	1206A	Control	2	2011	8	31.02	2	0
2	1207A	Control	2	2010	6	52.88	2	0
2	1207A	Control	2	2011	8	53.9	2	9.98
2	1208A	Control	2	2010	6	100.28	2	0
2	1208A	Control	2	2011	8	63.54	2	0
3	1301A1	Shwd	1	2008	2	88	2	.
3	1301A1	Shwd	2	2009	4	19.44	2	.
3	1301A1	Shwd	2	2010	6	85.14	2	0
3	1301A1	Shwd	2	2011	8	52.32	2	17.74
3	1301A2	Shwd	1	2008	2	3.2	2	.
3	1301A2	Shwd	2	2009	4	13.58	2	.
3	1301A2	Shwd	2	2010	6	23.52	2	0
3	1301A2	Shwd	2	2011	8	17.54	2	0
3	1301A3	Shwd_adj	1	2008	2	87.14	2	.
3	1301A3	Shwd_adj	2	2009	4	32.48	2	.
3	1301A3	Shwd_adj	2	2010	6	51.76	2	0
3	1301A3	Shwd_adj	2	2011	8	104.18	2	0
3	1302A1	CC	1	2008	2	11.72	2	.
3	1302A1	CC	2	2009	4	62.9	2	.
3	1302A1	CC	2	2010	6	35.94	2	35.94
3	1302A1	CC	2	2011	8	80.54	2	36.98
3	1302A2	CC	1	2008	2	22.7	2	.
3	1302A2	CC	2	2009	4	31.98	2	.
3	1302A2	CC	2	2010	6	69.52	2	36.58
3	1302A2	CC	2	2011	8	51.7	2	5.2
3	1302A3	CC_adj	1	2008	2	42.58	2	.
3	1302A3	CC_adj	2	2009	4	31.78	2	.
3	1302A3	CC_adj	2	2010	6	44.34	2	0
3	1302A3	CC_adj	2	2011	8	51.98	2	3.08
3	1303A1	Shwd	1	2008	2	127.02	2	.
3	1303A1	Shwd	2	2011	8	99.08	2	0
3	1303A2	Shwd	1	2008	2	115.8	2	.
3	1303A2	Shwd	2	2009	4	70.16	2	.
3	1303A2	Shwd	2	2010	6	115	2	96.62
3	1303A2	Shwd	2	2011	8	104.86	2	0
3	1303A3	Shwd_adj	1	2008	2	31.18	2	.
3	1303A3	Shwd_adj	2	2009	4	19.76	2	.
3	1303A3	Shwd_adj	2	2010	6	69.08	2	0
3	1303A3	Shwd_adj	2	2011	8	53.3	2	0
3	1304A1	CC	1	2008	2	250.94	2	.
3	1304A1	CC	2	2009	4	27.52	2	.
3	1304A1	CC	2	2010	6	116.56	2	34.62
3	1304A1	CC	2	2011	8	97.8	2	62.76
3	1304A2	CC	1	2008	2	138	2	.
3	1304A2	CC	2	2009	4	149.38	2	.
3	1304A2	CC	2	2010	6	216.38	2	98.88
3	1304A2	CC	2	2011	8	145.68	2	40.4
3	1304A3	CC_adj	1	2008	2	24.12	2	.
3	1304A3	CC_adj	2	2009	4	0	2	.
3	1304A3	CC_adj	2	2010	6	42.22	2	5.2
3	1304A3	CC_adj	2	2011	8	60.6	2	0
4	1401A	Control	1	2008	2	40.68	2	.
4	1401A	Control	2	2009	4	20.84	2	.
4	1401A	Control	2	2010	6	10.48	2	0
4	1401A	Control	2	2011	8	43.6	2	22.46
4	1402A	Control	2	2010	6	8.9	2	0
4	1402A	Control	2	2011	8	14.94	2	0
4	1403A	Control	2	2010	6	21.22	2	0
4	1403A	Control	2	2011	8	18.44	2	0
4	1404A	Control	1	2008	2	21.8	2	.
4	1404A	Control	2	2009	4	19.54	2	.
4	1404A	Control	2	2010	6	63.64	2	0
4	1404A	Control	2	2011	8	14.82	2	0
4	1405A	Control	2	2010	6	47.76	2	0
4	1405A	Control	2	2011	8	42.08	2	0
4	1406A	Control	2	2010	6	145.74	2	103.64
4	1406A	Control	2	2011	8	26.84	2	0
4	1407A	Control	2	2010	6	40.88	2	0
4	1407A	Control	2	2011	8	31.4	2	0
4	1408A	Control	2	2010	6	35.28	2	0
4	1408A	Control	2	2011	8	35.78	2	0
5	1501A	Control	2	2010	6	7.84	2	0
5	1501A	Control	2	2011	8	24.84	2	0
5	1502A	Control	1	2008	2	118.84	2	.
5	1502A	Control	2	2009	4	11.36	2	.
5	1502A	Control	2	2010	6	83.04	2	0
5	1502A	Control	2	2011	8	3.72	2	0
5	1503A	Control	2	2010	6	44.02	2	0
5	1503A	Control	2	2011	8	34.76	2	0
5	1504A	Control	1	2008	2	9.64	2	.
5	1504A	Control	2	2009	4	39.94	2	.
5	1504A	Control	2	2010	6	16.3	2	0
5	1504A	Control	2	2011	8	97.4	2	0
5	1505A	Control	2	2010	6	94.96	2	0
5	1505A	Control	2	2011	8	67.14	2	0
5	1506A	Control	2	2010	6	0	2	0
5	1506A	Control	2	2011	8	148.38	2	0
5	1507A	Control	2	2010	6	88.42	2	0
5	1507A	Control	2	2011	8	79.06	2	0
5	1508A	Control	2	2010	6	12.66	2	0
5	1508A	Control	2	2011	8	3.72	2	0
6	1601A1	CC	1	2008	2	31.62	2	.
6	1601A1	CC	2	2009	4	131.3	2	.
6	1601A1	CC	2	2010	6	288.4	2	111.66
6	1601A1	CC	2	2011	8	243.78	2	71.72
6	1601A2	CC	1	2008	2	111.32	2	.
6	1601A2	CC	2	2009	4	125.06	2	.
6	1601A2	CC	2	2010	6	135.86	2	84.28
6	1601A2	CC	2	2011	8	153.2	2	7.46
6	1601A3	CC_adj	1	2008	2	12.32	2	.
6	1601A3	CC_adj	2	2009	4	43.12	2	.
6	1601A3	CC_adj	2	2010	6	61.66	2	0
6	1601A3	CC_adj	2	2011	8	31.96	2	0
6	1602A1	Shwd	1	2008	2	28.68	2	.
6	1602A1	Shwd	2	2009	4	30.68	2	.
6	1602A1	Shwd	2	2010	6	31.62	2	16.8
6	1602A1	Shwd	2	2011	8	45.48	2	16.3
6	1602A2	Shwd	1	2008	2	36.78	2	.
6	1602A2	Shwd	2	2009	4	37.36	2	.
6	1602A2	Shwd	2	2010	6	18.64	2	0
6	1602A2	Shwd	2	2011	8	28.56	2	0
6	1602A3	Shwd_adj	1	2008	2	45.18	2	.
6	1602A3	Shwd_adj	2	2009	4	25.92	2	.
6	1602A3	Shwd_adj	2	2010	6	42.48	2	0
6	1602A3	Shwd_adj	2	2011	8	36.7	2	7.46
6	1603A1	CC	1	2008	2	20.96	2	.
6	1603A1	CC	2	2009	4	107.36	2	.
6	1603A1	CC	2	2010	6	181.36	2	181.36
6	1603A1	CC	2	2011	8	105.22	2	22.96
6	1603A2	CC	1	2008	2	27.4	2	.
6	1603A2	CC	2	2009	4	35.34	2	.
6	1603A2	CC	2	2010	6	281.12	2	183.76
6	1603A2	CC	2	2011	8	129.86	2	6.04
6	1603A3	CC_adj	1	2008	2	0	2	.
6	1603A3	CC_adj	2	2009	4	0	2	.
6	1603A3	CC_adj	2	2010	6	0	2	0
6	1603A3	CC_adj	2	2011	8	0	2	0
6	1604A1	Shwd	1	2008	2	8.38	2	.
6	1604A1	Shwd	2	2009	4	0	2	.
6	1604A1	Shwd	2	2010	6	8.38	2	0
6	1604A1	Shwd	2	2011	8	28.72	2	0
6	1604A2	Shwd	1	2008	2	25.46	2	.
6	1604A2	Shwd	2	2009	4	33.34	2	.
6	1604A2	Shwd	2	2010	6	25.28	2	0
6	1604A2	Shwd	2	2011	8	24.72	2	3.08
6	1604A3	Shwd_adj	1	2008	2	58.9	2	.
6	1604A3	Shwd_adj	2	2009	4	55.98	2	.
6	1604A3	Shwd_adj	2	2010	6	67.06	2	0
6	1604A3	Shwd_adj	2	2011	8	48.78	2	0
7	1701A	Group	1	2008	2	24.22	2	.
7	1701A	Group	2	2009	4	56.28	2	.
7	1701A	Group	2	2010	6	166.26	2	136.18
7	1701A	Group	2	2011	8	50.34	2	29.52
7	1702A	Group	1	2008	2	86.42	2	.
7	1702A	Group	2	2011	8	19.1	2	19.1
7	1703A	Group	1	2008	2	22.46	2	.
7	1703A	Group	2	2009	4	16.76	2	.
7	1703A	Group	2	2010	6	40.02	2	40.02
7	1703A	Group	2	2011	8	62.26	2	53.34
7	1704A	Group	1	2008	2	55.68	2	.
7	1704A	Group	2	2009	4	56.7	2	.
7	1704A	Group	2	2010	6	59.12	2	22.3
7	1704A	Group	2	2011	8	121.4	2	19.28
7	1705A	Group	1	2008	2	58.02	2	.
7	1705A	Group	2	2009	4	43.34	2	.
7	1705A	Group	2	2010	6	24.34	2	0
7	1705A	Group	2	2011	8	53.74	2	31.36
7	1706A	Group	1	2008	2	36.32	2	.
7	1706A	Group	2	2009	4	152.18	2	.
7	1706A	Group	2	2010	6	101.56	2	44
7	1706A	Group	2	2011	8	121.02	2	11.12
7	1707A	Group	1	2008	2	175.86	2	.
7	1707A	Group	2	2009	4	108.48	2	.
7	1707A	Group	2	2010	6	63.9	2	23.08
7	1707A	Group	2	2011	8	133.72	2	12.14
7	1708A	Group	1	2008	2	67.34	2	.
7	1708A	Group	2	2009	4	137.38	2	.
7	1708A	Group	2	2010	6	118.74	2	31.96
7	1708A	Group	2	2011	8	90.5	2	34.58
8	1801A	Group	1	2008	2	129.84	2	.
8	1801A	Group	2	2009	4	20.22	2	.
8	1801A	Group	2	2010	6	76.86	2	66.86
8	1801A	Group	2	2011	8	58.24	2	12.6
8	1802A	Group	1	2008	2	42.98	2	.
8	1802A	Group	2	2009	4	126.38	2	.
8	1802A	Group	2	2010	6	123.5	2	51.92
8	1802A	Group	2	2011	8	143.68	2	41.14
8	1803A	Group	1	2008	2	99.34	2	.
8	1803A	Group	2	2009	4	84.84	2	.
8	1803A	Group	2	2010	6	138.1	2	64.76
8	1803A	Group	2	2011	8	110.88	2	54.36
8	1804A	Group	1	2008	2	122.36	2	.
8	1804A	Group	2	2009	4	28.5	2	.
8	1804A	Group	2	2010	6	166.02	2	44.1
8	1804A	Group	2	2011	8	75.36	2	34.24
8	1805A	Group	1	2008	2	3.08	2	.
8	1805A	Group	2	2009	4	46.02	2	.
8	1805A	Group	2	2010	6	76.42	2	66.64
8	1805A	Group	2	2011	8	85.74	2	37.26
8	1806A	Group	1	2008	2	201.76	2	.
8	1806A	Group	2	2009	4	109.7	2	.
8	1806A	Group	2	2010	6	78.78	2	53.52
8	1806A	Group	2	2011	8	143.64	2	3.72
8	1807A	Group	1	2008	2	94.82	2	.
8	1807A	Group	2	2009	4	29.98	2	.
8	1807A	Group	2	2010	6	79	2	0
8	1807A	Group	2	2011	8	66.58	2	0
8	1808A	Group	1	2008	2	65.72	2	.
8	1808A	Group	2	2009	4	114.34	2	.
8	1808A	Group	2	2010	6	113.38	2	108.18
8	1808A	Group	2	2011	8	165.8	2	129.84
9	1901A1	CC	1	2008	2	22.46	2	.
9	1901A1	CC	2	2009	4	50.86	2	.
9	1901A1	CC	2	2010	6	79.46	2	61.7
9	1901A1	CC	2	2011	8	52.68	2	0
9	1901A2	CC	1	2008	2	154.04	2	.
9	1901A2	CC	2	2009	4	49.98	2	.
9	1901A2	CC	2	2010	6	196.72	2	51.1
9	1901A2	CC	2	2011	8	148.7	2	0
9	1901A3	CC_adj	1	2008	2	68.18	2	.
9	1901A3	CC_adj	2	2009	4	38.82	2	.
9	1901A3	CC_adj	2	2010	6	71.48	2	0
9	1901A3	CC_adj	2	2011	8	13.34	2	0
9	1902A1	Shwd	1	2008	2	100.26	2	.
9	1902A1	Shwd	2	2009	4	94.78	2	.
9	1902A1	Shwd	2	2010	6	80.02	2	0
9	1902A1	Shwd	2	2011	8	77.66	2	3.08
9	1902A2	Shwd	1	2008	2	262.88	2	.
9	1902A2	Shwd	2	2009	4	73.98	2	.
9	1902A2	Shwd	2	2010	6	59.94	2	0
9	1902A2	Shwd	2	2011	8	103.74	2	0
9	1902A3	Shwd_adj	1	2008	2	161.54	2	.
9	1902A3	Shwd_adj	2	2009	4	58.66	2	.
9	1902A3	Shwd_adj	2	2010	6	94.58	2	0
9	1902A3	Shwd_adj	2	2011	8	105.6	2	0
9	1903A1	Shwd	1	2008	2	27.76	2	.
9	1903A1	Shwd	2	2009	4	0	2	.
9	1903A1	Shwd	2	2010	6	17.74	2	0
9	1903A1	Shwd	2	2011	8	11.96	2	4.08
9	1903A2	Shwd	1	2008	2	18	2	.
9	1903A2	Shwd	2	2009	4	31.96	2	.
9	1903A2	Shwd	2	2010	6	17	2	0
9	1903A2	Shwd	2	2011	8	24.48	2	0
9	1903A3	Shwd_adj	1	2008	2	66.04	2	.
9	1903A3	Shwd_adj	2	2009	4	7.52	2	.
9	1903A3	Shwd_adj	2	2010	6	16.34	2	0
9	1903A3	Shwd_adj	2	2011	8	45	2	0
9	1904A1	CC	1	2008	2	59.14	2	.
9	1904A1	CC	2	2009	4	56.98	2	.
9	1904A1	CC	2	2010	6	47.96	2	25.78
9	1904A1	CC	2	2011	8	108.96	2	6.04
9	1904A2	CC	1	2008	2	7.52	2	.
9	1904A2	CC	2	2009	4	52.92	2	.
9	1904A2	CC	2	2010	6	69.42	2	35.84
9	1904A2	CC	2	2011	8	73.26	2	20.68
9	1904A3	CC_adj	1	2008	2	121.88	2	.
9	1904A3	CC_adj	2	2009	4	49.96	2	.
9	1904A3	CC_adj	2	2010	6	96.26	2	0
9	1904A3	CC_adj	2	2011	8	150.12	2	9.98
1	1101A	Group	1	2008	2	110.52	3	.
1	1101A	Group	2	2009	4	49.18	3	.
1	1101A	Group	2	2010	6	35.18	3	23.94
1	1101A	Group	2	2011	8	89.88	3	18.8
1	1102A	Group	1	2008	2	3.08	3	.
1	1102A	Group	2	2009	4	67.3	3	.
1	1102A	Group	2	2010	6	160.78	3	0
1	1102A	Group	2	2011	8	70.8	3	6.94
1	1103A	Group	1	2008	2	36.34	3	.
1	1103A	Group	2	2009	4	33.96	3	.
1	1103A	Group	2	2010	6	43.92	3	0
1	1103A	Group	2	2011	8	87.98	3	17.74
1	1104A	Group	1	2008	2	76.46	3	.
1	1104A	Group	2	2009	4	28.24	3	.
1	1104A	Group	2	2010	6	68.88	3	7.46
1	1104A	Group	2	2011	8	21.72	3	4.44
1	1105A	Group	1	2008	2	14.24	3	.
1	1105A	Group	2	2009	4	71.5	3	.
1	1105A	Group	2	2010	6	128.18	3	4.82
1	1105A	Group	2	2011	8	75.32	3	31.52
1	1106A	Group	1	2008	2	54.84	3	.
1	1106A	Group	2	2009	4	66.5	3	.
1	1106A	Group	2	2010	6	93.7	3	13.58
1	1106A	Group	2	2011	8	115.5	3	41.04
1	1107A	Group	1	2008	2	207.12	3	.
1	1107A	Group	2	2009	4	155.8	3	.
1	1107A	Group	2	2010	6	202.08	3	6.94
1	1107A	Group	2	2011	8	212.76	3	101.24
1	1108A	Group	1	2008	2	3.08	3	.
1	1108A	Group	2	2009	4	144.88	3	.
1	1108A	Group	2	2010	6	68.42	3	13.34
1	1108A	Group	2	2011	8	105.04	3	0
2	1201A	Control	2	2010	6	21.5	3	0
2	1201A	Control	2	2011	8	3.08	3	0
2	1202A	Control	1	2008	2	9.9	3	.
2	1202A	Control	2	2009	4	3.72	3	.
2	1202A	Control	2	2010	6	3.4	3	0
2	1202A	Control	2	2011	8	19.68	3	4.08
2	1203A	Control	2	2010	6	72.36	3	0
2	1203A	Control	2	2011	8	52.08	3	32.94
2	1204A	Control	1	2008	2	88.42	3	.
2	1204A	Control	2	2009	4	57.46	3	.
2	1204A	Control	2	2010	6	71.94	3	0
2	1204A	Control	2	2011	8	40.48	3	40.48
2	1205A	Control	2	2010	6	13.42	3	0
2	1205A	Control	2	2011	8	17.54	3	4.44
2	1206A	Control	2	2010	6	32.44	3	0
2	1206A	Control	2	2011	8	31.02	3	5.2
2	1207A	Control	2	2010	6	52.88	3	0
2	1207A	Control	2	2011	8	53.9	3	13.34
2	1208A	Control	2	2010	6	100.28	3	0
2	1208A	Control	2	2011	8	63.54	3	14.92
3	1301A1	Shwd	1	2008	2	88	3	.
3	1301A1	Shwd	2	2009	4	19.44	3	.
3	1301A1	Shwd	2	2010	6	85.14	3	0
3	1301A1	Shwd	2	2011	8	52.32	3	0
3	1301A2	Shwd	1	2008	2	3.2	3	.
3	1301A2	Shwd	2	2009	4	13.58	3	.
3	1301A2	Shwd	2	2010	6	23.52	3	0
3	1301A2	Shwd	2	2011	8	17.54	3	3.08
3	1301A3	Shwd_adj	1	2008	2	87.14	3	.
3	1301A3	Shwd_adj	2	2009	4	32.48	3	.
3	1301A3	Shwd_adj	2	2010	6	51.76	3	0
3	1301A3	Shwd_adj	2	2011	8	104.18	3	9.98
3	1302A1	CC	1	2008	2	11.72	3	.
3	1302A1	CC	2	2009	4	62.9	3	.
3	1302A1	CC	2	2010	6	35.94	3	0
3	1302A1	CC	2	2011	8	80.54	3	5.2
3	1302A2	CC	1	2008	2	22.7	3	.
3	1302A2	CC	2	2009	4	31.98	3	.
3	1302A2	CC	2	2010	6	69.52	3	0
3	1302A2	CC	2	2011	8	51.7	3	6.94
3	1302A3	CC_adj	1	2008	2	42.58	3	.
3	1302A3	CC_adj	2	2009	4	31.78	3	.
3	1302A3	CC_adj	2	2010	6	44.34	3	0
3	1302A3	CC_adj	2	2011	8	51.98	3	9.76
3	1303A1	Shwd	1	2008	2	127.02	3	.
3	1303A1	Shwd	2	2011	8	99.08	3	0
3	1303A2	Shwd	1	2008	2	115.8	3	.
3	1303A2	Shwd	2	2009	4	70.16	3	.
3	1303A2	Shwd	2	2010	6	115	3	0
3	1303A2	Shwd	2	2011	8	104.86	3	22.8
3	1303A3	Shwd_adj	1	2008	2	31.18	3	.
3	1303A3	Shwd_adj	2	2009	4	19.76	3	.
3	1303A3	Shwd_adj	2	2010	6	69.08	3	0
3	1303A3	Shwd_adj	2	2011	8	53.3	3	0
3	1304A1	CC	1	2008	2	250.94	3	.
3	1304A1	CC	2	2009	4	27.52	3	.
3	1304A1	CC	2	2010	6	116.56	3	0
3	1304A1	CC	2	2011	8	97.8	3	0
3	1304A2	CC	1	2008	2	138	3	.
3	1304A2	CC	2	2009	4	149.38	3	.
3	1304A2	CC	2	2010	6	216.38	3	0
3	1304A2	CC	2	2011	8	145.68	3	0
3	1304A3	CC_adj	1	2008	2	24.12	3	.
3	1304A3	CC_adj	2	2009	4	0	3	.
3	1304A3	CC_adj	2	2010	6	42.22	3	0
3	1304A3	CC_adj	2	2011	8	60.6	3	0
4	1401A	Control	1	2008	2	40.68	3	.
4	1401A	Control	2	2009	4	20.84	3	.
4	1401A	Control	2	2010	6	10.48	3	0
4	1401A	Control	2	2011	8	43.6	3	15.94
4	1402A	Control	2	2010	6	8.9	3	8.9
4	1402A	Control	2	2011	8	14.94	3	14.94
4	1403A	Control	2	2010	6	21.22	3	0
4	1403A	Control	2	2011	8	18.44	3	18.44
4	1404A	Control	1	2008	2	21.8	3	.
4	1404A	Control	2	2009	4	19.54	3	.
4	1404A	Control	2	2010	6	63.64	3	0
4	1404A	Control	2	2011	8	14.82	3	6.94
4	1405A	Control	2	2010	6	47.76	3	0
4	1405A	Control	2	2011	8	42.08	3	12.32
4	1406A	Control	2	2010	6	145.74	3	0
4	1406A	Control	2	2011	8	26.84	3	0
4	1407A	Control	2	2010	6	40.88	3	0
4	1407A	Control	2	2011	8	31.4	3	4.44
4	1408A	Control	2	2010	6	35.28	3	11.12
4	1408A	Control	2	2011	8	35.78	3	6.04
5	1501A	Control	2	2010	6	7.84	3	0
5	1501A	Control	2	2011	8	24.84	3	5.2
5	1502A	Control	1	2008	2	118.84	3	.
5	1502A	Control	2	2009	4	11.36	3	.
5	1502A	Control	2	2010	6	83.04	3	0
5	1502A	Control	2	2011	8	3.72	3	0
5	1503A	Control	2	2010	6	44.02	3	12.32
5	1503A	Control	2	2011	8	34.76	3	12.32
5	1504A	Control	1	2008	2	9.64	3	.
5	1504A	Control	2	2009	4	39.94	3	.
5	1504A	Control	2	2010	6	16.3	3	0
5	1504A	Control	2	2011	8	97.4	3	53.74
5	1505A	Control	2	2010	6	94.96	3	22.46
5	1505A	Control	2	2011	8	67.14	3	50.06
5	1506A	Control	2	2010	6	0	3	0
5	1506A	Control	2	2011	8	148.38	3	0
5	1507A	Control	2	2010	6	88.42	3	39.94
5	1507A	Control	2	2011	8	79.06	3	65.96
5	1508A	Control	2	2010	6	12.66	3	3.72
5	1508A	Control	2	2011	8	3.72	3	0
6	1601A1	CC	1	2008	2	31.62	3	.
6	1601A1	CC	2	2009	4	131.3	3	.
6	1601A1	CC	2	2010	6	288.4	3	40.46
6	1601A1	CC	2	2011	8	243.78	3	148.36
6	1601A2	CC	1	2008	2	111.32	3	.
6	1601A2	CC	2	2009	4	125.06	3	.
6	1601A2	CC	2	2010	6	135.86	3	0
6	1601A2	CC	2	2011	8	153.2	3	31.56
6	1601A3	CC_adj	1	2008	2	12.32	3	.
6	1601A3	CC_adj	2	2009	4	43.12	3	.
6	1601A3	CC_adj	2	2010	6	61.66	3	0
6	1601A3	CC_adj	2	2011	8	31.96	3	31.96
6	1602A1	Shwd	1	2008	2	28.68	3	.
6	1602A1	Shwd	2	2009	4	30.68	3	.
6	1602A1	Shwd	2	2010	6	31.62	3	0
6	1602A1	Shwd	2	2011	8	45.48	3	4.44
6	1602A2	Shwd	1	2008	2	36.78	3	.
6	1602A2	Shwd	2	2009	4	37.36	3	.
6	1602A2	Shwd	2	2010	6	18.64	3	0
6	1602A2	Shwd	2	2011	8	28.56	3	15.84
6	1602A3	Shwd_adj	1	2008	2	45.18	3	.
6	1602A3	Shwd_adj	2	2009	4	25.92	3	.
6	1602A3	Shwd_adj	2	2010	6	42.48	3	0
6	1602A3	Shwd_adj	2	2011	8	36.7	3	19.26
6	1603A1	CC	1	2008	2	20.96	3	.
6	1603A1	CC	2	2009	4	107.36	3	.
6	1603A1	CC	2	2010	6	181.36	3	0
6	1603A1	CC	2	2011	8	105.22	3	6.04
6	1603A2	CC	1	2008	2	27.4	3	.
6	1603A2	CC	2	2009	4	35.34	3	.
6	1603A2	CC	2	2010	6	281.12	3	27.74
6	1603A2	CC	2	2011	8	129.86	3	6.94
6	1603A3	CC_adj	1	2008	2	0	3	.
6	1603A3	CC_adj	2	2009	4	0	3	.
6	1603A3	CC_adj	2	2010	6	0	3	0
6	1603A3	CC_adj	2	2011	8	0	3	0
6	1604A1	Shwd	1	2008	2	8.38	3	.
6	1604A1	Shwd	2	2009	4	0	3	.
6	1604A1	Shwd	2	2010	6	8.38	3	0
6	1604A1	Shwd	2	2011	8	28.72	3	28.72
6	1604A2	Shwd	1	2008	2	25.46	3	.
6	1604A2	Shwd	2	2009	4	33.34	3	.
6	1604A2	Shwd	2	2010	6	25.28	3	0
6	1604A2	Shwd	2	2011	8	24.72	3	21.62
6	1604A3	Shwd_adj	1	2008	2	58.9	3	.
6	1604A3	Shwd_adj	2	2009	4	55.98	3	.
6	1604A3	Shwd_adj	2	2010	6	67.06	3	0
6	1604A3	Shwd_adj	2	2011	8	48.78	3	45.7
7	1701A	Group	1	2008	2	24.22	3	.
7	1701A	Group	2	2009	4	56.28	3	.
7	1701A	Group	2	2010	6	166.26	3	0
7	1701A	Group	2	2011	8	50.34	3	0
7	1702A	Group	1	2008	2	86.42	3	.
7	1702A	Group	2	2011	8	19.1	3	19.1
7	1703A	Group	1	2008	2	22.46	3	.
7	1703A	Group	2	2009	4	16.76	3	.
7	1703A	Group	2	2010	6	40.02	3	0
7	1703A	Group	2	2011	8	62.26	3	0
7	1704A	Group	1	2008	2	55.68	3	.
7	1704A	Group	2	2009	4	56.7	3	.
7	1704A	Group	2	2010	6	59.12	3	31.62
7	1704A	Group	2	2011	8	121.4	3	0
7	1705A	Group	1	2008	2	58.02	3	.
7	1705A	Group	2	2009	4	43.34	3	.
7	1705A	Group	2	2010	6	24.34	3	17.88
7	1705A	Group	2	2011	8	53.74	3	7.46
7	1706A	Group	1	2008	2	36.32	3	.
7	1706A	Group	2	2009	4	152.18	3	.
7	1706A	Group	2	2010	6	101.56	3	0
7	1706A	Group	2	2011	8	121.02	3	0
7	1707A	Group	1	2008	2	175.86	3	.
7	1707A	Group	2	2009	4	108.48	3	.
7	1707A	Group	2	2010	6	63.9	3	0
7	1707A	Group	2	2011	8	133.72	3	66.7
7	1708A	Group	1	2008	2	67.34	3	.
7	1708A	Group	2	2009	4	137.38	3	.
7	1708A	Group	2	2010	6	118.74	3	38.06
7	1708A	Group	2	2011	8	90.5	3	45.9
8	1801A	Group	1	2008	2	129.84	3	.
8	1801A	Group	2	2009	4	20.22	3	.
8	1801A	Group	2	2010	6	76.86	3	0
8	1801A	Group	2	2011	8	58.24	3	6.04
8	1802A	Group	1	2008	2	42.98	3	.
8	1802A	Group	2	2009	4	126.38	3	.
8	1802A	Group	2	2010	6	123.5	3	0
8	1802A	Group	2	2011	8	143.68	3	40.82
8	1803A	Group	1	2008	2	99.34	3	.
8	1803A	Group	2	2009	4	84.84	3	.
8	1803A	Group	2	2010	6	138.1	3	0
8	1803A	Group	2	2011	8	110.88	3	37.28
8	1804A	Group	1	2008	2	122.36	3	.
8	1804A	Group	2	2009	4	28.5	3	.
8	1804A	Group	2	2010	6	166.02	3	0
8	1804A	Group	2	2011	8	75.36	3	14.92
8	1805A	Group	1	2008	2	3.08	3	.
8	1805A	Group	2	2009	4	46.02	3	.
8	1805A	Group	2	2010	6	76.42	3	0
8	1805A	Group	2	2011	8	85.74	3	17.74
8	1806A	Group	1	2008	2	201.76	3	.
8	1806A	Group	2	2009	4	109.7	3	.
8	1806A	Group	2	2010	6	78.78	3	20.82
8	1806A	Group	2	2011	8	143.64	3	59.68
8	1807A	Group	1	2008	2	94.82	3	.
8	1807A	Group	2	2009	4	29.98	3	.
8	1807A	Group	2	2010	6	79	3	53.76
8	1807A	Group	2	2011	8	66.58	3	0
8	1808A	Group	1	2008	2	65.72	3	.
8	1808A	Group	2	2009	4	114.34	3	.
8	1808A	Group	2	2010	6	113.38	3	0
8	1808A	Group	2	2011	8	165.8	3	0
9	1901A1	CC	1	2008	2	22.46	3	.
9	1901A1	CC	2	2009	4	50.86	3	.
9	1901A1	CC	2	2010	6	79.46	3	0
9	1901A1	CC	2	2011	8	52.68	3	9.98
9	1901A2	CC	1	2008	2	154.04	3	.
9	1901A2	CC	2	2009	4	49.98	3	.
9	1901A2	CC	2	2010	6	196.72	3	92.42
9	1901A2	CC	2	2011	8	148.7	3	42.96
9	1901A3	CC_adj	1	2008	2	68.18	3	.
9	1901A3	CC_adj	2	2009	4	38.82	3	.
9	1901A3	CC_adj	2	2010	6	71.48	3	0
9	1901A3	CC_adj	2	2011	8	13.34	3	0
9	1902A1	Shwd	1	2008	2	100.26	3	.
9	1902A1	Shwd	2	2009	4	94.78	3	.
9	1902A1	Shwd	2	2010	6	80.02	3	0
9	1902A1	Shwd	2	2011	8	77.66	3	11.12
9	1902A2	Shwd	1	2008	2	262.88	3	.
9	1902A2	Shwd	2	2009	4	73.98	3	.
9	1902A2	Shwd	2	2010	6	59.94	3	0
9	1902A2	Shwd	2	2011	8	103.74	3	0
9	1902A3	Shwd_adj	1	2008	2	161.54	3	.
9	1902A3	Shwd_adj	2	2009	4	58.66	3	.
9	1902A3	Shwd_adj	2	2010	6	94.58	3	0
9	1902A3	Shwd_adj	2	2011	8	105.6	3	48.96
9	1903A1	Shwd	1	2008	2	27.76	3	.
9	1903A1	Shwd	2	2009	4	0	3	.
9	1903A1	Shwd	2	2010	6	17.74	3	17.74
9	1903A1	Shwd	2	2011	8	11.96	3	0
9	1903A2	Shwd	1	2008	2	18	3	.
9	1903A2	Shwd	2	2009	4	31.96	3	.
9	1903A2	Shwd	2	2010	6	17	3	3.4
9	1903A2	Shwd	2	2011	8	24.48	3	0
9	1903A3	Shwd_adj	1	2008	2	66.04	3	.
9	1903A3	Shwd_adj	2	2009	4	7.52	3	.
9	1903A3	Shwd_adj	2	2010	6	16.34	3	0
9	1903A3	Shwd_adj	2	2011	8	45	3	29.16
9	1904A1	CC	1	2008	2	59.14	3	.
9	1904A1	CC	2	2009	4	56.98	3	.
9	1904A1	CC	2	2010	6	47.96	3	8.16
9	1904A1	CC	2	2011	8	108.96	3	11.24
9	1904A2	CC	1	2008	2	7.52	3	.
9	1904A2	CC	2	2009	4	52.92	3	.
9	1904A2	CC	2	2010	6	69.42	3	0
9	1904A2	CC	2	2011	8	73.26	3	35.84
9	1904A3	CC_adj	1	2008	2	121.88	3	.
9	1904A3	CC_adj	2	2009	4	49.96	3	.
9	1904A3	CC_adj	2	2010	6	96.26	3	11.12
9	1904A3	CC_adj	2	2011	8	150.12	3	36.68
1	1101A	Group	1	2008	2	110.52	4	.
1	1101A	Group	2	2009	4	49.18	4	.
1	1101A	Group	2	2010	6	35.18	4	0
1	1101A	Group	2	2011	8	89.88	4	5.2
1	1102A	Group	1	2008	2	3.08	4	.
1	1102A	Group	2	2009	4	67.3	4	.
1	1102A	Group	2	2010	6	160.78	4	17.04
1	1102A	Group	2	2011	8	70.8	4	0
1	1103A	Group	1	2008	2	36.34	4	.
1	1103A	Group	2	2009	4	33.96	4	.
1	1103A	Group	2	2010	6	43.92	4	0
1	1103A	Group	2	2011	8	87.98	4	31
1	1104A	Group	1	2008	2	76.46	4	.
1	1104A	Group	2	2009	4	28.24	4	.
1	1104A	Group	2	2010	6	68.88	4	6.94
1	1104A	Group	2	2011	8	21.72	4	6.04
1	1105A	Group	1	2008	2	14.24	4	.
1	1105A	Group	2	2009	4	71.5	4	.
1	1105A	Group	2	2010	6	128.18	4	0
1	1105A	Group	2	2011	8	75.32	4	0
1	1106A	Group	1	2008	2	54.84	4	.
1	1106A	Group	2	2009	4	66.5	4	.
1	1106A	Group	2	2010	6	93.7	4	54.08
1	1106A	Group	2	2011	8	115.5	4	67.06
1	1107A	Group	1	2008	2	207.12	4	.
1	1107A	Group	2	2009	4	155.8	4	.
1	1107A	Group	2	2010	6	202.08	4	17.98
1	1107A	Group	2	2011	8	212.76	4	83
1	1108A	Group	1	2008	2	3.08	4	.
1	1108A	Group	2	2009	4	144.88	4	.
1	1108A	Group	2	2010	6	68.42	4	15.56
1	1108A	Group	2	2011	8	105.04	4	24.84
2	1201A	Control	2	2010	6	21.5	4	0
2	1201A	Control	2	2011	8	3.08	4	3.08
2	1202A	Control	1	2008	2	9.9	4	.
2	1202A	Control	2	2009	4	3.72	4	.
2	1202A	Control	2	2010	6	3.4	4	3.4
2	1202A	Control	2	2011	8	19.68	4	0
2	1203A	Control	2	2010	6	72.36	4	0
2	1203A	Control	2	2011	8	52.08	4	19.14
2	1204A	Control	1	2008	2	88.42	4	.
2	1204A	Control	2	2009	4	57.46	4	.
2	1204A	Control	2	2010	6	71.94	4	0
2	1204A	Control	2	2011	8	40.48	4	0
2	1205A	Control	2	2010	6	13.42	4	4.82
2	1205A	Control	2	2011	8	17.54	4	13.1
2	1206A	Control	2	2010	6	32.44	4	27.24
2	1206A	Control	2	2011	8	31.02	4	25.82
2	1207A	Control	2	2010	6	52.88	4	8.52
2	1207A	Control	2	2011	8	53.9	4	30.58
2	1208A	Control	2	2010	6	100.28	4	59.26
2	1208A	Control	2	2011	8	63.54	4	36.3
3	1301A1	Shwd	1	2008	2	88	4	.
3	1301A1	Shwd	2	2009	4	19.44	4	.
3	1301A1	Shwd	2	2010	6	85.14	4	0
3	1301A1	Shwd	2	2011	8	52.32	4	28.4
3	1301A2	Shwd	1	2008	2	3.2	4	.
3	1301A2	Shwd	2	2009	4	13.58	4	.
3	1301A2	Shwd	2	2010	6	23.52	4	0
3	1301A2	Shwd	2	2011	8	17.54	4	0
3	1301A3	Shwd_adj	1	2008	2	87.14	4	.
3	1301A3	Shwd_adj	2	2009	4	32.48	4	.
3	1301A3	Shwd_adj	2	2010	6	51.76	4	27.76
3	1301A3	Shwd_adj	2	2011	8	104.18	4	89.76
3	1302A1	CC	1	2008	2	11.72	4	.
3	1302A1	CC	2	2009	4	62.9	4	.
3	1302A1	CC	2	2010	6	35.94	4	0
3	1302A1	CC	2	2011	8	80.54	4	0
3	1302A2	CC	1	2008	2	22.7	4	.
3	1302A2	CC	2	2009	4	31.98	4	.
3	1302A2	CC	2	2010	6	69.52	4	0
3	1302A2	CC	2	2011	8	51.7	4	0
3	1302A3	CC_adj	1	2008	2	42.58	4	.
3	1302A3	CC_adj	2	2009	4	31.78	4	.
3	1302A3	CC_adj	2	2010	6	44.34	4	13.02
3	1302A3	CC_adj	2	2011	8	51.98	4	39.14
3	1303A1	Shwd	1	2008	2	127.02	4	.
3	1303A1	Shwd	2	2011	8	99.08	4	60.32
3	1303A2	Shwd	1	2008	2	115.8	4	.
3	1303A2	Shwd	2	2009	4	70.16	4	.
3	1303A2	Shwd	2	2010	6	115	4	0
3	1303A2	Shwd	2	2011	8	104.86	4	14.12
3	1303A3	Shwd_adj	1	2008	2	31.18	4	.
3	1303A3	Shwd_adj	2	2009	4	19.76	4	.
3	1303A3	Shwd_adj	2	2010	6	69.08	4	3.72
3	1303A3	Shwd_adj	2	2011	8	53.3	4	16.02
3	1304A1	CC	1	2008	2	250.94	4	.
3	1304A1	CC	2	2009	4	27.52	4	.
3	1304A1	CC	2	2010	6	116.56	4	14.28
3	1304A1	CC	2	2011	8	97.8	4	17.16
3	1304A2	CC	1	2008	2	138	4	.
3	1304A2	CC	2	2009	4	149.38	4	.
3	1304A2	CC	2	2010	6	216.38	4	36.68
3	1304A2	CC	2	2011	8	145.68	4	54.2
3	1304A3	CC_adj	1	2008	2	24.12	4	.
3	1304A3	CC_adj	2	2009	4	0	4	.
3	1304A3	CC_adj	2	2010	6	42.22	4	6.04
3	1304A3	CC_adj	2	2011	8	60.6	4	31
4	1401A	Control	1	2008	2	40.68	4	.
4	1401A	Control	2	2009	4	20.84	4	.
4	1401A	Control	2	2010	6	10.48	4	6.04
4	1401A	Control	2	2011	8	43.6	4	5.2
4	1402A	Control	2	2010	6	8.9	4	0
4	1402A	Control	2	2011	8	14.94	4	0
4	1403A	Control	2	2010	6	21.22	4	21.22
4	1403A	Control	2	2011	8	18.44	4	0
4	1404A	Control	1	2008	2	21.8	4	.
4	1404A	Control	2	2009	4	19.54	4	.
4	1404A	Control	2	2010	6	63.64	4	0
4	1404A	Control	2	2011	8	14.82	4	7.88
4	1405A	Control	2	2010	6	47.76	4	34.16
4	1405A	Control	2	2011	8	42.08	4	29.76
4	1406A	Control	2	2010	6	145.74	4	8.94
4	1406A	Control	2	2011	8	26.84	4	26.84
4	1407A	Control	2	2010	6	40.88	4	8.9
4	1407A	Control	2	2011	8	31.4	4	15.72
4	1408A	Control	2	2010	6	35.28	4	14.12
4	1408A	Control	2	2011	8	35.78	4	29.74
5	1501A	Control	2	2010	6	7.84	4	7.84
5	1501A	Control	2	2011	8	24.84	4	0
5	1502A	Control	1	2008	2	118.84	4	.
5	1502A	Control	2	2009	4	11.36	4	.
5	1502A	Control	2	2010	6	83.04	4	0
5	1502A	Control	2	2011	8	3.72	4	3.72
5	1503A	Control	2	2010	6	44.02	4	6.94
5	1503A	Control	2	2011	8	34.76	4	7.52
5	1504A	Control	1	2008	2	9.64	4	.
5	1504A	Control	2	2009	4	39.94	4	.
5	1504A	Control	2	2010	6	16.3	4	16.3
5	1504A	Control	2	2011	8	97.4	4	3.72
5	1505A	Control	2	2010	6	94.96	4	68.78
5	1505A	Control	2	2011	8	67.14	4	17.06
5	1506A	Control	2	2010	6	0	4	0
5	1506A	Control	2	2011	8	148.38	4	130.64
5	1507A	Control	2	2010	6	88.42	4	41.04
5	1507A	Control	2	2011	8	79.06	4	13.1
5	1508A	Control	2	2010	6	12.66	4	3.72
5	1508A	Control	2	2011	8	3.72	4	3.72
6	1601A1	CC	1	2008	2	31.62	4	.
6	1601A1	CC	2	2009	4	131.3	4	.
6	1601A1	CC	2	2010	6	288.4	4	90.06
6	1601A1	CC	2	2011	8	243.78	4	4.44
6	1601A2	CC	1	2008	2	111.32	4	.
6	1601A2	CC	2	2009	4	125.06	4	.
6	1601A2	CC	2	2010	6	135.86	4	0
6	1601A2	CC	2	2011	8	153.2	4	17.74
6	1601A3	CC_adj	1	2008	2	12.32	4	.
6	1601A3	CC_adj	2	2009	4	43.12	4	.
6	1601A3	CC_adj	2	2010	6	61.66	4	55.2
6	1601A3	CC_adj	2	2011	8	31.96	4	0
6	1602A1	Shwd	1	2008	2	28.68	4	.
6	1602A1	Shwd	2	2009	4	30.68	4	.
6	1602A1	Shwd	2	2010	6	31.62	4	7.88
6	1602A1	Shwd	2	2011	8	45.48	4	17.8
6	1602A2	Shwd	1	2008	2	36.78	4	.
6	1602A2	Shwd	2	2009	4	37.36	4	.
6	1602A2	Shwd	2	2010	6	18.64	4	14.2
6	1602A2	Shwd	2	2011	8	28.56	4	5.2
6	1602A3	Shwd_adj	1	2008	2	45.18	4	.
6	1602A3	Shwd_adj	2	2009	4	25.92	4	.
6	1602A3	Shwd_adj	2	2010	6	42.48	4	10.52
6	1602A3	Shwd_adj	2	2011	8	36.7	4	0
6	1603A1	CC	1	2008	2	20.96	4	.
6	1603A1	CC	2	2009	4	107.36	4	.
6	1603A1	CC	2	2010	6	181.36	4	0
6	1603A1	CC	2	2011	8	105.22	4	5.2
6	1603A2	CC	1	2008	2	27.4	4	.
6	1603A2	CC	2	2009	4	35.34	4	.
6	1603A2	CC	2	2010	6	281.12	4	69.64
6	1603A2	CC	2	2011	8	129.86	4	3.72
6	1603A3	CC_adj	1	2008	2	0	4	.
6	1603A3	CC_adj	2	2009	4	0	4	.
6	1603A3	CC_adj	2	2010	6	0	4	0
6	1603A3	CC_adj	2	2011	8	0	4	0
6	1604A1	Shwd	1	2008	2	8.38	4	.
6	1604A1	Shwd	2	2009	4	0	4	.
6	1604A1	Shwd	2	2010	6	8.38	4	8.38
6	1604A1	Shwd	2	2011	8	28.72	4	0
6	1604A2	Shwd	1	2008	2	25.46	4	.
6	1604A2	Shwd	2	2009	4	33.34	4	.
6	1604A2	Shwd	2	2010	6	25.28	4	25.28
6	1604A2	Shwd	2	2011	8	24.72	4	0
6	1604A3	Shwd_adj	1	2008	2	58.9	4	.
6	1604A3	Shwd_adj	2	2009	4	55.98	4	.
6	1604A3	Shwd_adj	2	2010	6	67.06	4	18.14
6	1604A3	Shwd_adj	2	2011	8	48.78	4	3.08
7	1701A	Group	1	2008	2	24.22	4	.
7	1701A	Group	2	2009	4	56.28	4	.
7	1701A	Group	2	2010	6	166.26	4	30.08
7	1701A	Group	2	2011	8	50.34	4	20.82
7	1702A	Group	1	2008	2	86.42	4	.
7	1702A	Group	2	2011	8	19.1	4	0
7	1703A	Group	1	2008	2	22.46	4	.
7	1703A	Group	2	2009	4	16.76	4	.
7	1703A	Group	2	2010	6	40.02	4	0
7	1703A	Group	2	2011	8	62.26	4	0
7	1704A	Group	1	2008	2	55.68	4	.
7	1704A	Group	2	2009	4	56.7	4	.
7	1704A	Group	2	2010	6	59.12	4	5.2
7	1704A	Group	2	2011	8	121.4	4	20.82
7	1705A	Group	1	2008	2	58.02	4	.
7	1705A	Group	2	2009	4	43.34	4	.
7	1705A	Group	2	2010	6	24.34	4	6.48
7	1705A	Group	2	2011	8	53.74	4	0
7	1706A	Group	1	2008	2	36.32	4	.
7	1706A	Group	2	2009	4	152.18	4	.
7	1706A	Group	2	2010	6	101.56	4	16.3
7	1706A	Group	2	2011	8	121.02	4	52.08
7	1707A	Group	1	2008	2	175.86	4	.
7	1707A	Group	2	2009	4	108.48	4	.
7	1707A	Group	2	2010	6	63.9	4	12.32
7	1707A	Group	2	2011	8	133.72	4	50.44
7	1708A	Group	1	2008	2	67.34	4	.
7	1708A	Group	2	2009	4	137.38	4	.
7	1708A	Group	2	2010	6	118.74	4	15.18
7	1708A	Group	2	2011	8	90.5	4	10.02
8	1801A	Group	1	2008	2	129.84	4	.
8	1801A	Group	2	2009	4	20.22	4	.
8	1801A	Group	2	2010	6	76.86	4	0
8	1801A	Group	2	2011	8	58.24	4	4.44
8	1802A	Group	1	2008	2	42.98	4	.
8	1802A	Group	2	2009	4	126.38	4	.
8	1802A	Group	2	2010	6	123.5	4	18.5
8	1802A	Group	2	2011	8	143.68	4	8.9
8	1803A	Group	1	2008	2	99.34	4	.
8	1803A	Group	2	2009	4	84.84	4	.
8	1803A	Group	2	2010	6	138.1	4	68.9
8	1803A	Group	2	2011	8	110.88	4	19.26
8	1804A	Group	1	2008	2	122.36	4	.
8	1804A	Group	2	2009	4	28.5	4	.
8	1804A	Group	2	2010	6	166.02	4	0
8	1804A	Group	2	2011	8	75.36	4	0
8	1805A	Group	1	2008	2	3.08	4	.
8	1805A	Group	2	2009	4	46.02	4	.
8	1805A	Group	2	2010	6	76.42	4	9.76
8	1805A	Group	2	2011	8	85.74	4	0
8	1806A	Group	1	2008	2	201.76	4	.
8	1806A	Group	2	2009	4	109.7	4	.
8	1806A	Group	2	2010	6	78.78	4	4.44
8	1806A	Group	2	2011	8	143.64	4	75.02
8	1807A	Group	1	2008	2	94.82	4	.
8	1807A	Group	2	2009	4	29.98	4	.
8	1807A	Group	2	2010	6	79	4	25.24
8	1807A	Group	2	2011	8	66.58	4	59.66
8	1808A	Group	1	2008	2	65.72	4	.
8	1808A	Group	2	2009	4	114.34	4	.
8	1808A	Group	2	2010	6	113.38	4	0
8	1808A	Group	2	2011	8	165.8	4	0
9	1901A1	CC	1	2008	2	22.46	4	.
9	1901A1	CC	2	2009	4	50.86	4	.
9	1901A1	CC	2	2010	6	79.46	4	17.74
9	1901A1	CC	2	2011	8	52.68	4	7.88
9	1901A2	CC	1	2008	2	154.04	4	.
9	1901A2	CC	2	2009	4	49.98	4	.
9	1901A2	CC	2	2010	6	196.72	4	23.58
9	1901A2	CC	2	2011	8	148.7	4	91.24
9	1901A3	CC_adj	1	2008	2	68.18	4	.
9	1901A3	CC_adj	2	2009	4	38.82	4	.
9	1901A3	CC_adj	2	2010	6	71.48	4	33.36
9	1901A3	CC_adj	2	2011	8	13.34	4	4.44
9	1902A1	Shwd	1	2008	2	100.26	4	.
9	1902A1	Shwd	2	2009	4	94.78	4	.
9	1902A1	Shwd	2	2010	6	80.02	4	0
9	1902A1	Shwd	2	2011	8	77.66	4	44.2
9	1902A2	Shwd	1	2008	2	262.88	4	.
9	1902A2	Shwd	2	2009	4	73.98	4	.
9	1902A2	Shwd	2	2010	6	59.94	4	52.04
9	1902A2	Shwd	2	2011	8	103.74	4	96.94
9	1902A3	Shwd_adj	1	2008	2	161.54	4	.
9	1902A3	Shwd_adj	2	2009	4	58.66	4	.
9	1902A3	Shwd_adj	2	2010	6	94.58	4	57.38
9	1902A3	Shwd_adj	2	2011	8	105.6	4	43.56
9	1903A1	Shwd	1	2008	2	27.76	4	.
9	1903A1	Shwd	2	2009	4	0	4	.
9	1903A1	Shwd	2	2010	6	17.74	4	0
9	1903A1	Shwd	2	2011	8	11.96	4	0
9	1903A2	Shwd	1	2008	2	18	4	.
9	1903A2	Shwd	2	2009	4	31.96	4	.
9	1903A2	Shwd	2	2010	6	17	4	7.12
9	1903A2	Shwd	2	2011	8	24.48	4	7.88
9	1903A3	Shwd_adj	1	2008	2	66.04	4	.
9	1903A3	Shwd_adj	2	2009	4	7.52	4	.
9	1903A3	Shwd_adj	2	2010	6	16.34	4	16.34
9	1903A3	Shwd_adj	2	2011	8	45	4	15.84
9	1904A1	CC	1	2008	2	59.14	4	.
9	1904A1	CC	2	2009	4	56.98	4	.
9	1904A1	CC	2	2010	6	47.96	4	8.38
9	1904A1	CC	2	2011	8	108.96	4	0
9	1904A2	CC	1	2008	2	7.52	4	.
9	1904A2	CC	2	2009	4	52.92	4	.
9	1904A2	CC	2	2010	6	69.42	4	0
9	1904A2	CC	2	2011	8	73.26	4	0
9	1904A3	CC_adj	1	2008	2	121.88	4	.
9	1904A3	CC_adj	2	2009	4	49.96	4	.
9	1904A3	CC_adj	2	2010	6	96.26	4	79.92
9	1904A3	CC_adj	2	2011	8	150.12	4	65.72
1	1101A	Group	1	2008	2	110.52	5	.
1	1101A	Group	2	2009	4	49.18	5	.
1	1101A	Group	2	2010	6	35.18	5	0
1	1101A	Group	2	2011	8	89.88	5	0
1	1102A	Group	1	2008	2	3.08	5	.
1	1102A	Group	2	2009	4	67.3	5	.
1	1102A	Group	2	2010	6	160.78	5	0
1	1102A	Group	2	2011	8	70.8	5	0
1	1103A	Group	1	2008	2	36.34	5	.
1	1103A	Group	2	2009	4	33.96	5	.
1	1103A	Group	2	2010	6	43.92	5	0
1	1103A	Group	2	2011	8	87.98	5	0
1	1104A	Group	1	2008	2	76.46	5	.
1	1104A	Group	2	2009	4	28.24	5	.
1	1104A	Group	2	2010	6	68.88	5	5.62
1	1104A	Group	2	2011	8	21.72	5	0
1	1105A	Group	1	2008	2	14.24	5	.
1	1105A	Group	2	2009	4	71.5	5	.
1	1105A	Group	2	2010	6	128.18	5	3.08
1	1105A	Group	2	2011	8	75.32	5	0
1	1106A	Group	1	2008	2	54.84	5	.
1	1106A	Group	2	2009	4	66.5	5	.
1	1106A	Group	2	2010	6	93.7	5	3.72
1	1106A	Group	2	2011	8	115.5	5	0
1	1107A	Group	1	2008	2	207.12	5	.
1	1107A	Group	2	2009	4	155.8	5	.
1	1107A	Group	2	2010	6	202.08	5	80.18
1	1107A	Group	2	2011	8	212.76	5	0
1	1108A	Group	1	2008	2	3.08	5	.
1	1108A	Group	2	2009	4	144.88	5	.
1	1108A	Group	2	2010	6	68.42	5	6.48
1	1108A	Group	2	2011	8	105.04	5	16.3
2	1201A	Control	2	2010	6	21.5	5	21.5
2	1201A	Control	2	2011	8	3.08	5	0
2	1202A	Control	1	2008	2	9.9	5	.
2	1202A	Control	2	2009	4	3.72	5	.
2	1202A	Control	2	2010	6	3.4	5	0
2	1202A	Control	2	2011	8	19.68	5	0
2	1203A	Control	2	2010	6	72.36	5	72.36
2	1203A	Control	2	2011	8	52.08	5	0
2	1204A	Control	1	2008	2	88.42	5	.
2	1204A	Control	2	2009	4	57.46	5	.
2	1204A	Control	2	2010	6	71.94	5	71.94
2	1204A	Control	2	2011	8	40.48	5	0
2	1205A	Control	2	2010	6	13.42	5	8.6
2	1205A	Control	2	2011	8	17.54	5	0
2	1206A	Control	2	2010	6	32.44	5	5.2
2	1206A	Control	2	2011	8	31.02	5	0
2	1207A	Control	2	2010	6	52.88	5	44.36
2	1207A	Control	2	2011	8	53.9	5	0
2	1208A	Control	2	2010	6	100.28	5	41.02
2	1208A	Control	2	2011	8	63.54	5	12.32
3	1301A1	Shwd	1	2008	2	88	5	.
3	1301A1	Shwd	2	2009	4	19.44	5	.
3	1301A1	Shwd	2	2010	6	85.14	5	50.2
3	1301A1	Shwd	2	2011	8	52.32	5	0
3	1301A2	Shwd	1	2008	2	3.2	5	.
3	1301A2	Shwd	2	2009	4	13.58	5	.
3	1301A2	Shwd	2	2010	6	23.52	5	10.48
3	1301A2	Shwd	2	2011	8	17.54	5	0
3	1301A3	Shwd_adj	1	2008	2	87.14	5	.
3	1301A3	Shwd_adj	2	2009	4	32.48	5	.
3	1301A3	Shwd_adj	2	2010	6	51.76	5	24
3	1301A3	Shwd_adj	2	2011	8	104.18	5	4.44
3	1302A1	CC	1	2008	2	11.72	5	.
3	1302A1	CC	2	2009	4	62.9	5	.
3	1302A1	CC	2	2010	6	35.94	5	0
3	1302A1	CC	2	2011	8	80.54	5	0
3	1302A2	CC	1	2008	2	22.7	5	.
3	1302A2	CC	2	2009	4	31.98	5	.
3	1302A2	CC	2	2010	6	69.52	5	32.94
3	1302A2	CC	2	2011	8	51.7	5	0
3	1302A3	CC_adj	1	2008	2	42.58	5	.
3	1302A3	CC_adj	2	2009	4	31.78	5	.
3	1302A3	CC_adj	2	2010	6	44.34	5	31.34
3	1302A3	CC_adj	2	2011	8	51.98	5	0
3	1303A1	Shwd	1	2008	2	127.02	5	.
3	1303A1	Shwd	2	2011	8	99.08	5	38.76
3	1303A2	Shwd	1	2008	2	115.8	5	.
3	1303A2	Shwd	2	2009	4	70.16	5	.
3	1303A2	Shwd	2	2010	6	115	5	18.38
3	1303A2	Shwd	2	2011	8	104.86	5	64.86
3	1303A3	Shwd_adj	1	2008	2	31.18	5	.
3	1303A3	Shwd_adj	2	2009	4	19.76	5	.
3	1303A3	Shwd_adj	2	2010	6	69.08	5	65.36
3	1303A3	Shwd_adj	2	2011	8	53.3	5	37.28
3	1304A1	CC	1	2008	2	250.94	5	.
3	1304A1	CC	2	2009	4	27.52	5	.
3	1304A1	CC	2	2010	6	116.56	5	67.66
3	1304A1	CC	2	2011	8	97.8	5	17.88
3	1304A2	CC	1	2008	2	138	5	.
3	1304A2	CC	2	2009	4	149.38	5	.
3	1304A2	CC	2	2010	6	216.38	5	80.82
3	1304A2	CC	2	2011	8	145.68	5	0
3	1304A3	CC_adj	1	2008	2	24.12	5	.
3	1304A3	CC_adj	2	2009	4	0	5	.
3	1304A3	CC_adj	2	2010	6	42.22	5	30.96
3	1304A3	CC_adj	2	2011	8	60.6	5	29.6
4	1401A	Control	1	2008	2	40.68	5	.
4	1401A	Control	2	2009	4	20.84	5	.
4	1401A	Control	2	2010	6	10.48	5	4.44
4	1401A	Control	2	2011	8	43.6	5	0
4	1402A	Control	2	2010	6	8.9	5	0
4	1402A	Control	2	2011	8	14.94	5	0
4	1403A	Control	2	2010	6	21.22	5	0
4	1403A	Control	2	2011	8	18.44	5	0
4	1404A	Control	1	2008	2	21.8	5	.
4	1404A	Control	2	2009	4	19.54	5	.
4	1404A	Control	2	2010	6	63.64	5	44.38
4	1404A	Control	2	2011	8	14.82	5	0
4	1405A	Control	2	2010	6	47.76	5	13.58
4	1405A	Control	2	2011	8	42.08	5	0
4	1406A	Control	2	2010	6	145.74	5	33.16
4	1406A	Control	2	2011	8	26.84	5	0
4	1407A	Control	2	2010	6	40.88	5	31.98
4	1407A	Control	2	2011	8	31.4	5	11.24
4	1408A	Control	2	2010	6	35.28	5	10.06
4	1408A	Control	2	2011	8	35.78	5	0
5	1501A	Control	2	2010	6	7.84	5	0
5	1501A	Control	2	2011	8	24.84	5	19.62
5	1502A	Control	1	2008	2	118.84	5	.
5	1502A	Control	2	2009	4	11.36	5	.
5	1502A	Control	2	2010	6	83.04	5	83.04
5	1502A	Control	2	2011	8	3.72	5	0
5	1503A	Control	2	2010	6	44.02	5	24.78
5	1503A	Control	2	2011	8	34.76	5	14.92
5	1504A	Control	1	2008	2	9.64	5	.
5	1504A	Control	2	2009	4	39.94	5	.
5	1504A	Control	2	2010	6	16.3	5	0
5	1504A	Control	2	2011	8	97.4	5	39.94
5	1505A	Control	2	2010	6	94.96	5	3.72
5	1505A	Control	2	2011	8	67.14	5	0
5	1506A	Control	2	2010	6	0	5	0
5	1506A	Control	2	2011	8	148.38	5	17.74
5	1507A	Control	2	2010	6	88.42	5	7.46
5	1507A	Control	2	2011	8	79.06	5	0
5	1508A	Control	2	2010	6	12.66	5	5.2
5	1508A	Control	2	2011	8	3.72	5	0
6	1601A1	CC	1	2008	2	31.62	5	.
6	1601A1	CC	2	2009	4	131.3	5	.
6	1601A1	CC	2	2010	6	288.4	5	46.22
6	1601A1	CC	2	2011	8	243.78	5	0
6	1601A2	CC	1	2008	2	111.32	5	.
6	1601A2	CC	2	2009	4	125.06	5	.
6	1601A2	CC	2	2010	6	135.86	5	51.58
6	1601A2	CC	2	2011	8	153.2	5	0
6	1601A3	CC_adj	1	2008	2	12.32	5	.
6	1601A3	CC_adj	2	2009	4	43.12	5	.
6	1601A3	CC_adj	2	2010	6	61.66	5	6.48
6	1601A3	CC_adj	2	2011	8	31.96	5	0
6	1602A1	Shwd	1	2008	2	28.68	5	.
6	1602A1	Shwd	2	2009	4	30.68	5	.
6	1602A1	Shwd	2	2010	6	31.62	5	6.94
6	1602A1	Shwd	2	2011	8	45.48	5	0
6	1602A2	Shwd	1	2008	2	36.78	5	.
6	1602A2	Shwd	2	2009	4	37.36	5	.
6	1602A2	Shwd	2	2010	6	18.64	5	4.44
6	1602A2	Shwd	2	2011	8	28.56	5	0
6	1602A3	Shwd_adj	1	2008	2	45.18	5	.
6	1602A3	Shwd_adj	2	2009	4	25.92	5	.
6	1602A3	Shwd_adj	2	2010	6	42.48	5	31.96
6	1602A3	Shwd_adj	2	2011	8	36.7	5	0
6	1603A1	CC	1	2008	2	20.96	5	.
6	1603A1	CC	2	2009	4	107.36	5	.
6	1603A1	CC	2	2010	6	181.36	5	0
6	1603A1	CC	2	2011	8	105.22	5	0
6	1603A2	CC	1	2008	2	27.4	5	.
6	1603A2	CC	2	2009	4	35.34	5	.
6	1603A2	CC	2	2010	6	281.12	5	0
6	1603A2	CC	2	2011	8	129.86	5	0
6	1603A3	CC_adj	1	2008	2	0	5	.
6	1603A3	CC_adj	2	2009	4	0	5	.
6	1603A3	CC_adj	2	2010	6	0	5	0
6	1603A3	CC_adj	2	2011	8	0	5	0
6	1604A1	Shwd	1	2008	2	8.38	5	.
6	1604A1	Shwd	2	2009	4	0	5	.
6	1604A1	Shwd	2	2010	6	8.38	5	0
6	1604A1	Shwd	2	2011	8	28.72	5	0
6	1604A2	Shwd	1	2008	2	25.46	5	.
6	1604A2	Shwd	2	2009	4	33.34	5	.
6	1604A2	Shwd	2	2010	6	25.28	5	0
6	1604A2	Shwd	2	2011	8	24.72	5	0
6	1604A3	Shwd_adj	1	2008	2	58.9	5	.
6	1604A3	Shwd_adj	2	2009	4	55.98	5	.
6	1604A3	Shwd_adj	2	2010	6	67.06	5	48.92
6	1604A3	Shwd_adj	2	2011	8	48.78	5	0
7	1701A	Group	1	2008	2	24.22	5	.
7	1701A	Group	2	2009	4	56.28	5	.
7	1701A	Group	2	2010	6	166.26	5	0
7	1701A	Group	2	2011	8	50.34	5	0
7	1702A	Group	1	2008	2	86.42	5	.
7	1702A	Group	2	2011	8	19.1	5	0
7	1703A	Group	1	2008	2	22.46	5	.
7	1703A	Group	2	2009	4	16.76	5	.
7	1703A	Group	2	2010	6	40.02	5	0
7	1703A	Group	2	2011	8	62.26	5	3.72
7	1704A	Group	1	2008	2	55.68	5	.
7	1704A	Group	2	2009	4	56.7	5	.
7	1704A	Group	2	2010	6	59.12	5	0
7	1704A	Group	2	2011	8	121.4	5	0
7	1705A	Group	1	2008	2	58.02	5	.
7	1705A	Group	2	2009	4	43.34	5	.
7	1705A	Group	2	2010	6	24.34	5	0
7	1705A	Group	2	2011	8	53.74	5	0
7	1706A	Group	1	2008	2	36.32	5	.
7	1706A	Group	2	2009	4	152.18	5	.
7	1706A	Group	2	2010	6	101.56	5	41.26
7	1706A	Group	2	2011	8	121.02	5	51.8
7	1707A	Group	1	2008	2	175.86	5	.
7	1707A	Group	2	2009	4	108.48	5	.
7	1707A	Group	2	2010	6	63.9	5	28.5
7	1707A	Group	2	2011	8	133.72	5	0
7	1708A	Group	1	2008	2	67.34	5	.
7	1708A	Group	2	2009	4	137.38	5	.
7	1708A	Group	2	2010	6	118.74	5	33.56
7	1708A	Group	2	2011	8	90.5	5	0
8	1801A	Group	1	2008	2	129.84	5	.
8	1801A	Group	2	2009	4	20.22	5	.
8	1801A	Group	2	2010	6	76.86	5	0
8	1801A	Group	2	2011	8	58.24	5	0
8	1802A	Group	1	2008	2	42.98	5	.
8	1802A	Group	2	2009	4	126.38	5	.
8	1802A	Group	2	2010	6	123.5	5	24.16
8	1802A	Group	2	2011	8	143.68	5	33.56
8	1803A	Group	1	2008	2	99.34	5	.
8	1803A	Group	2	2009	4	84.84	5	.
8	1803A	Group	2	2010	6	138.1	5	4.44
8	1803A	Group	2	2011	8	110.88	5	0
8	1804A	Group	1	2008	2	122.36	5	.
8	1804A	Group	2	2009	4	28.5	5	.
8	1804A	Group	2	2010	6	166.02	5	93.2
8	1804A	Group	2	2011	8	75.36	5	0
8	1805A	Group	1	2008	2	3.08	5	.
8	1805A	Group	2	2009	4	46.02	5	.
8	1805A	Group	2	2010	6	76.42	5	0
8	1805A	Group	2	2011	8	85.74	5	0
8	1806A	Group	1	2008	2	201.76	5	.
8	1806A	Group	2	2009	4	109.7	5	.
8	1806A	Group	2	2010	6	78.78	5	0
8	1806A	Group	2	2011	8	143.64	5	0
8	1807A	Group	1	2008	2	94.82	5	.
8	1807A	Group	2	2009	4	29.98	5	.
8	1807A	Group	2	2010	6	79	5	0
8	1807A	Group	2	2011	8	66.58	5	0
8	1808A	Group	1	2008	2	65.72	5	.
8	1808A	Group	2	2009	4	114.34	5	.
8	1808A	Group	2	2010	6	113.38	5	0
8	1808A	Group	2	2011	8	165.8	5	0
9	1901A1	CC	1	2008	2	22.46	5	.
9	1901A1	CC	2	2009	4	50.86	5	.
9	1901A1	CC	2	2010	6	79.46	5	0
9	1901A1	CC	2	2011	8	52.68	5	0
9	1901A2	CC	1	2008	2	154.04	5	.
9	1901A2	CC	2	2009	4	49.98	5	.
9	1901A2	CC	2	2010	6	196.72	5	0
9	1901A2	CC	2	2011	8	148.7	5	0
9	1901A3	CC_adj	1	2008	2	68.18	5	.
9	1901A3	CC_adj	2	2009	4	38.82	5	.
9	1901A3	CC_adj	2	2010	6	71.48	5	38.12
9	1901A3	CC_adj	2	2011	8	13.34	5	8.9
9	1902A1	Shwd	1	2008	2	100.26	5	.
9	1902A1	Shwd	2	2009	4	94.78	5	.
9	1902A1	Shwd	2	2010	6	80.02	5	80.02
9	1902A1	Shwd	2	2011	8	77.66	5	12.32
9	1902A2	Shwd	1	2008	2	262.88	5	.
9	1902A2	Shwd	2	2009	4	73.98	5	.
9	1902A2	Shwd	2	2010	6	59.94	5	7.88
9	1902A2	Shwd	2	2011	8	103.74	5	6.8
9	1902A3	Shwd_adj	1	2008	2	161.54	5	.
9	1902A3	Shwd_adj	2	2009	4	58.66	5	.
9	1902A3	Shwd_adj	2	2010	6	94.58	5	37.2
9	1902A3	Shwd_adj	2	2011	8	105.6	5	13.06
9	1903A1	Shwd	1	2008	2	27.76	5	.
9	1903A1	Shwd	2	2009	4	0	5	.
9	1903A1	Shwd	2	2010	6	17.74	5	0
9	1903A1	Shwd	2	2011	8	11.96	5	7.88
9	1903A2	Shwd	1	2008	2	18	5	.
9	1903A2	Shwd	2	2009	4	31.96	5	.
9	1903A2	Shwd	2	2010	6	17	5	6.48
9	1903A2	Shwd	2	2011	8	24.48	5	6.04
9	1903A3	Shwd_adj	1	2008	2	66.04	5	.
9	1903A3	Shwd_adj	2	2009	4	7.52	5	.
9	1903A3	Shwd_adj	2	2010	6	16.34	5	0
9	1903A3	Shwd_adj	2	2011	8	45	5	0
9	1904A1	CC	1	2008	2	59.14	5	.
9	1904A1	CC	2	2009	4	56.98	5	.
9	1904A1	CC	2	2010	6	47.96	5	5.62
9	1904A1	CC	2	2011	8	108.96	5	0
9	1904A2	CC	1	2008	2	7.52	5	.
9	1904A2	CC	2	2009	4	52.92	5	.
9	1904A2	CC	2	2010	6	69.42	5	0
9	1904A2	CC	2	2011	8	73.26	5	0
9	1904A3	CC_adj	1	2008	2	121.88	5	.
9	1904A3	CC_adj	2	2009	4	49.96	5	.
9	1904A3	CC_adj	2	2010	6	96.26	5	5.2
9	1904A3	CC_adj	2	2011	8	150.12	5	37.74
