# Supplementary material for: Effects of Timber Harvests and Silvicultural Edges on Terrestrial Salamanders
Source: PLoS One. 2014 Dec 17;9(12):e114683. doi: 10.1371/journal.pone.0114683 (PMC4269416; doi:10.1371/journal.pone.0114683)
Supplement: S3 Data File — Salamander count data for harvest effect grids formatted for program PRESENCE. Salamander counts for the three most commonly encountered species as formatted for N-mixture models in program PRESENCE. (CSV) [file pone.0114683.s010.csv]

Data file S3. Salamander count data for harvest effect grids formatted for program PRESENCE. Salamander counts for the three most commonly encountered species as formatted for N-mixture models in program PRESENCE.
						SamplePeriod	1	1	1	1	1	1	2	2	2	2	SamplePeriod	3	3	3	3	3	4	4	4	4	4	5	5	5	5	6	6	6	6	6	6	7	7	7	7	SamplePeriod	1	1	1	1	1	1	2
						Year	2007	2007	2007	2007	2007	2007	2008	2008	2008	2008	Year	2009	2009	2009	2009	2009	2009	2009	2009	2009	2009	2010	2010	2010	2010	2010	2010	2010	2010	2010	2010	2011	2011	2011	2011	Year	2007	2007	2007	2007	2007	2007	2008
						Season	Fall	Fall	Fall	Fall	Fall	Fall	Spring	Spring	Spring	Spring	Season	Spring	Spring	Spring	Spring	Spring	Fall	Fall	Fall	Fall	Fall	Spring	Spring	Spring	Spring	Fall	Fall	Fall	Fall	Fall	Fall	Spring	Spring	Spring	Spring	Season	Fall	Fall	Fall	Fall	Fall	Fall	Spring
						Survey Period	1	2	3	4	5	6	1	2	3	4	Survey Period	1	2	3	4	5	1	2	3	4	5	1	2	3	4	1	2	3	4	5	6	1	2	3	4	Survey Period	1	2	3	4	5	6	1
Unit	SlopeAzimuth	SlopeAspect	Treatment	DWDpre	DWDpost	Site	REBA counts pre-harvest										Site	REBA counts post-harvest																								Site	ZIZA counts pre-harvest
1	303	4	2	110.52	58.08	1101A	-	0	13	5	0	2	7	15	3	5	1101A	5	-	6	2	4	0	0	13	6	4	8	5	1	1	0	0	2	14	0	-	8	19	19	6	1101A	-	0	0	1	0	0	1
1	107	2	2	3.08	99.63	1102A	-	2	3	6	1	1	8	18	8	3	1102A	4	-	1	2	3	0	0	6	6	0	6	1	0	0	0	0	0	3	0	-	1	7	4	2	1102A	-	0	1	2	0	1	2
1	83	1	2	36.34	55.29	1103A	-	0	1	9	1	1	3	2	0	1	1103A	4	-	1	1	2	0	0	2	1	1	6	5	1	0	0	0	2	10	3	-	4	8	4	2	1103A	-	0	3	3	4	1	1
1	309	4	2	76.46	39.61	1104A	-	0	1	12	2	3	16	13	1	5	1104A	6	-	4	4	6	0	0	8	4	2	9	3	1	1	0	0	3	7	6	-	10	14	8	14	1104A	-	0	0	1	3	1	3
1	350	4	2	14.24	91.67	1105A	0	4	1	19	2	5	11	11	5	6	1105A	3	-	2	8	10	0	2	5	7	0	11	8	3	4	0	0	3	9	2	-	1	4	9	6	1105A	0	1	1	10	2	1	1
1	104	2	2	54.84	91.9	1106A	0	-	1	5	1	-	14	10	3	6	1106A	5	-	6	6	7	0	0	10	8	5	7	3	0	0	0	0	0	4	4	-	8	14	7	2	1106A	0	-	0	1	0	-	0
1	181	3	2	207.12	190.21	1107A	0	-	0	6	1	-	10	17	6	6	1107A	5	-	1	3	4	0	0	5	4	4	7	3	2	1	0	0	0	0	3	-	9	12	6	8	1107A	0	-	0	0	0	-	1
1	101	2	2	3.08	106.11	1108A	1	6	10	10	6	3	4	9	4	3	1108A	2	-	0	4	7	0	0	10	1	1	3	3	0	1	0	0	1	5	4	-	5	6	5	0	1108A	0	0	0	4	2	1	0
2	54	1	1	-	12.29	1201A	-	-	-	-	-	-	-	-	-	-	1201A	-	-	-	-	-	1	4	19	2	2	4	14	9	2	0	14	19	30	12	-	2	16	9	11	1201A	-	-	-	-	-	-	-
2	220	3	1	9.9	8.93	1202A	0	-	5	25	4	3	4	14	24	6	1202A	20	-	8	14	11	0	0	21	15	6	9	8	7	4	0	0	3	1	9	-	5	17	16	7	1202A	0	-	0	6	0	1	0
2	42	1	1	-	62.22	1203A	-	-	-	-	-	-	-	-	-	-	1203A	-	-	-	-	-	0	5	20	11	1	9	8	8	1	0	12	14	28	9	-	2	6	10	7	1203A	-	-	-	-	-	-	-
2	180	3	1	88.42	56.63	1204A	-	0	0	2	5	2	2	19	6	5	1204A	13	-	14	5	6	0	0	17	12	3	10	4	3	0	0	1	9	18	30	-	13	24	15	4	1204A	-	0	0	0	0	1	0
2	341	4	1	-	15.48	1205A	-	-	-	-	-	-	-	-	-	-	1205A	-	-	-	-	-	0	0	15	12	4	2	3	8	1	1	13	7	15	12	-	4	8	10	0	1205A	-	-	-	-	-	-	-
2	7	1	1	-	31.73	1206A	-	-	-	-	-	-	-	-	-	-	1206A	-	-	-	-	-	1	1	17	8	1	5	7	11	1	0	17	20	22	12	-	4	12	20	13	1206A	-	-	-	-	-	-	-
2	184	3	1	-	53.39	1207A	-	-	-	-	-	-	-	-	-	-	1207A	-	-	-	-	-	0	0	14	7	2	4	9	8	2	0	2	4	5	10	-	5	13	8	9	1207A	-	-	-	-	-	-	-
2	263	3	1	-	81.91	1208A	-	-	-	-	-	-	-	-	-	-	1208A	-	-	-	-	-	0	0	6	8	3	0	2	4	1	0	3	8	8	8	-	4	17	10	3	1208A	-	-	-	-	-	-	-
3	45	1	5	88	52.3	1301A1	2	9	4	3	10	1	3	10	3	7	1301A1	9	-	16	3	11	1	11	4	2	2	2	7	5	0	2	8	1	0	4	-	0	4	12	4	1301A1	0	1	0	2	4	1	1
3	325	4	5	3.2	18.21	1301A2	0	7	8	6	8	1	6	3	14	14	1301A2	10	-	14	8	8	1	8	11	11	6	0	4	9	1	1	10	7	7	10	-	2	15	18	12	1301A2	0	0	0	1	1	0	2
3	315	4	6	87.14	62.81	1301A3	2	2	7	6	14	-	9	7	12	11	1301A3	17	-	20	10	6	1	8	4	9	4	6	5	3	7	1	9	2	7	8	-	5	13	11	2	1301A3	0	0	0	1	3	-	4
3	130	2	3	11.72	59.79	1302A1	0	-	5	16	18	0	2	9	8	10	1302A1	-	5	4	4	6	0	2	5	17	7	10	8	0	2	0	2	3	4	12	-	1	22	15	2	1302A1	0	-	1	5	7	0	5
3	312	4	3	22.7	51.07	1302A2	0	-	6	15	17	1	3	12	11	11	1302A2	-	12	9	4	3	0	1	1	7	2	5	9	1	2	0	2	1	6	8	-	2	16	13	4	1302A2	0	-	0	1	4	0	4
3	350	4	4	42.58	42.7	1302A3	0	-	4	11	16	1	1	21	9	19	1302A3	7	-	12	8	7	1	16	9	10	6	1	10	8	1	0	12	1	21	21	-	6	4	14	10	1302A3	0	-	0	1	6	0	4
3	195	3	6	127.02	31.37	1303A1	0	0	0	4	7	-	12	22	6	5	1303A1	-	14	4	5	6	0	5	6	10	7	2	10	4	2	-	0	0	3	5	-	0	12	16	4	1303A1	0	0	0	1	1	-	5
3	134	2	5	-	99.08	1303H1	-	-	-	-	-	-	-	-	-	-	1303H1	-	-	-	-	-	-	-	-	-	-	-	-	-	-	-	0	0	3	5	-	0	12	16	4	1303H1	-	-	-	-	-	-	-
3	140	2	5	115.8	96.67	1303A2	0	0	0	3	11	-	16	21	9	2	1303A2	-	6	4	3	4	0	0	9	10	8	-	4	0	0	0	0	3	7	4	-	5	18	16	3	1303A2	0	0	0	1	1	-	7
3	140	2	6	31.18	47.38	1303A3	1	0	2	9	15	-	15	14	10	4	1303A3	-	12	10	5	12	0	6	10	12	13	7	12	-	2	0	0	2	11	11	-	4	5	7	4	1303A3	0	0	0	0	1	-	4
3	227	3	3	250.94	80.63	1304A1	0	0	0	4	7	-	6	10	5	8	1304A1	-	5	6	4	8	4	0	2	10	5	2	7	1	3	0	0	1	4	4	-	3	25	17	4	1304A1	0	0	0	0	2	-	1
3	212	3	3	138	170.48	1304A2	0	1	2	2	2	-	9	14	8	7	1304A2	-	5	4	4	9	0	1	3	4	6	8	0	1	1	0	0	2	3	4	-	3	9	8	0	1304A2	0	0	0	0	0	-	3
3	230	3	4	24.12	34.27	1304A3	0	6	0	4	10	-	13	18	12	11	1304A3	-	17	7	16	10	1	4	10	4	7	3	8	9	3	4	8	5	4	7	-	2	10	11	7	1304A3	0	0	0	0	3	-	5
4	80	1	1	40.68	24.97	1401A	0	-	15	15	12	2	2	7	4	7	1401A	1	-	6	6	9	0	11	9	3	5	2	2	1	1	0	0	2	0	12	-	0	4	7	4	1401A	0	-	2	1	4	1	4
4	231	3	1	-	11.92	1402A	-	-	-	-	-	-	-	-	-	-	1402A	-	-	-	-	-	0	1	4	3	5	2	3	2	0	0	5	4	4	8	-	3	16	5	6	1402A	-	-	-	-	-	-	-
4	218	3	1	-	19.83	1403A	-	-	-	-	-	-	-	-	-	-	1403A	-	-	-	-	-	1	6	9	17	3	2	3	6	3	0	6	6	13	15	-	8	15	6	11	1403A	-	-	-	-	-	-	-
4	315	4	1	21.8	32.67	1404A	0	2	10	12	4	0	10	4	17	2	1404A	2	-	4	6	5	0	1	17	4	8	1	5	0	3	0	4	4	11	11	-	1	7	7	9	1404A	0	0	2	3	6	0	2
4	204	3	1	-	44.92	1405A	-	-	-	-	-	-	-	-	-	-	1405A	-	-	-	-	-	0	3	8	12	2	0	2	5	2	0	2	7	14	9	-	4	10	7	10	1405A	-	-	-	-	-	-	-
4	64	1	1	-	86.29	1406A	-	-	-	-	-	-	-	-	-	-	1406A	-	-	-	-	-	0	8	4	3	4	1	6	2	0	0	17	13	27	14	-	3	9	13	6	1406A	-	-	-	-	-	-	-
4	56	1	1	-	36.14	1407A	-	-	-	-	-	-	-	-	-	-	1407A	-	-	-	-	-	3	10	6	3	1	2	3	8	4	0	17	16	3	19	-	2	1	4	7	1407A	-	-	-	-	-	-	-
4	86	1	1	-	35.53	1408A	-	-	-	-	-	-	-	-	-	-	1408A	-	-	-	-	-	0	5	14	8	6	6	6	9	1	0	5	5	5	6	-	5	9	6	5	1408A	-	-	-	-	-	-	-
5	46	1	1	-	16.34	1501A	-	-	-	-	-	-	-	-	-	-	1501A	-	-	-	-	-	0	0	20	5	3	9	14	3	1	0	4	4	19	27	-	12	14	22	5	1501A	-	-	-	-	-	-	-
5	50	1	1	118.84	32.71	1502A	0	5	4	7	9	3	11	20	13	1	1502A	1	-	13	12	6	1	2	5	6	3	6	3	0	0	0	0	0	10	8	-	1	4	12	3	1502A	0	0	4	0	4	2	0
5	52	1	1	-	39.39	1503A	-	-	-	-	-	-	-	-	-	-	1503A	-	-	-	-	-	0	2	17	3	1	2	12	7	3	0	0	9	10	11	-	2	6	9	4	1503A	-	-	-	-	-	-	-
5	300	4	1	9.64	51.21	1504A	0	1	0	5	12	1	7	8	7	0	1504A	4	-	2	6	0	0	0	4	7	1	7	1	1	0	0	0	0	2	4	-	7	25	16	6	1504A	0	0	0	2	4	0	12
5	36	1	1	-	81.05	1505A	-	-	-	-	-	-	-	-	-	-	1505A	-	-	-	-	-	2	0	14	12	5	9	10	4	0	0	0	2	12	12	-	3	7	18	7	1505A	-	-	-	-	-	-	-
5	244	3	1	-	74.19	1506A	-	-	-	-	-	-	-	-	-	-	1506A	-	-	-	-	-	0	0	16	8	2	6	4	2	1	0	0	4	8	15	-	3	21	15	13	1506A	-	-	-	-	-	-	-
5	192	3	1	-	83.74	1507A	-	-	-	-	-	-	-	-	-	-	1507A	-	-	-	-	-	0	1	12	12	2	8	8	2	1	0	0	0	11	15	-	10	21	22	9	1507A	-	-	-	-	-	-	-
5	222	3	1	-	8.19	1508A	-	-	-	-	-	-	-	-	-	-	1508A	-	-	-	-	-	0	0	15	10	3	16	8	4	3	0	0	0	5	9	-	9	20	13	9	1508A	-	-	-	-	-	-	-
6	3	1	3	31.62	221.16	1601A1	0	0	4	21	3	9	2	10	9	4	1601A1	-	6	9	6	3	0	6	2	9	5	18	6	2	0	0	1	0	15	13	-	1	7	12	6	1601A1	0	0	0	9	1	0	3
6	51	1	3	111.32	138.04	1601A2	0	-	4	6	5	0	3	1	4	5	1601A2	-	2	17	6	2	0	6	5	5	11	14	7	0	1	0	0	0	7	12	-	9	14	9	2	1601A2	0	-	1	7	2	2	2
6	315	4	4	12.32	45.58	1601A3	0	4	12	10	8	4	5	9	7	7	1601A3	-	6	19	10	9	1	23	9	3	7	9	8	6	0	0	1	0	4	9	-	3	2	7	3	1601A3	0	0	0	12	4	0	5
6	90	1	5	28.68	35.93	1602A1	1	0	4	-	18	-	6	12	6	3	1602A1	-	3	6	6	3	1	16	13	5	13	8	8	6	0	0	0	0	6	7	-	6	5	8	5	1602A1	0	0	0	-	3	-	2
6	85	1	5	36.78	28.19	1602A2	0	0	1	18	12	2	4	10	5	3	1602A2	-	6	9	5	0	0	17	14	5	8	11	3	3	0	0	0	0	14	13	-	3	3	12	3	1602A2	0	0	0	3	9	0	2
6	0	1	6	45.18	35.03	1602A3	0	0	9	20	14	-	1	4	3	3	1602A3	-	0	9	3	0	0	14	11	4	5	0	2	6	0	0	0	1	9	4	-	1	1	0	2	1602A3	0	0	0	10	7	-	4
6	282	4	3	20.96	131.31	1603A1	0	0	0	10	10	-	1	5	4	3	1603A1	-	3	1	2	2	0	2	7	1	9	13	0	0	0	0	0	0	1	2	-	10	12	12	2	1603A1	0	0	0	1	1	-	3
6	321	4	3	27.4	148.77	1603A2	0	0	0	6	4	1	2	3	1	1	1603A2	-	0	5	0	0	0	1	1	2	3	1	0	0	0	0	0	0	0	2	-	5	4	3	2	1603A2	0	0	0	5	6	1	0
6	225	3	4	0	0	1603A3	0	0	0	6	6	3	3	19	11	6	1603A3	-	8	30	18	7	0	16	21	5	32	38	10	5	2	1	0	0	7	8	-	7	4	7	4	1603A3	0	0	0	1	0	1	0
6	315	4	5	8.38	12.37	1604A1	0	0	-	1	7	-	3	4	5	2	1604A1	-	8	8	3	0	0	5	9	5	6	20	2	3	1	0	0	0	2	2	-	6	2	4	3	1604A1	0	0	-	2	6	-	1
6	225	3	5	25.46	27.78	1604A2	0	0	-	14	17	-	5	3	15	12	1604A2	-	6	6	7	1	0	3	8	2	15	27	4	1	1	0	0	0	6	2	-	5	7	3	2	1604A2	0	0	-	7	9	-	1
6	215	3	6	58.9	57.27	1604A3	0	0	-	2	11	-	3	2	2	2	1604A3	-	3	2	1	0	0	1	12	2	15	15	3	0	0	0	0	0	3	4	-	7	3	2	3	1604A3	0	0	-	1	6	-	1
7	10	1	2	24.22	90.96	1701A	2	3	4	13	6	3	1	14	15	13	1701A	-	9	8	4	1	0	7	14	7	14	14	3	3	0	0	5	6	14	-	1	0	6	10	3	1701A	0	0	0	2	2	1	0
7	88	1	2	-	19.1	1702H	-	-	-	-	-	-	-	-	-	-	1702H	-	-	-	-	-	-	-	-	-	-	-	-	-	-	0	2	0	4	3	-	2	4	4	4	1702H	-	-	-	-	-	-	-
7	95	2	2	22.46	39.68	1703A	-	4	7	4	15	3	2	11	8	6	1703A	-	13	11	7	4	0	5	5	4	8	9	2	0	0	0	7	5	19	-	0	1	5	10	1	1703A	-	0	1	4	6	2	0
7	307	4	2	55.68	79.07	1704A	-	-	0	3	12	4	3	9	14	12	1704A	-	7	6	3	1	0	0	6	1	9	11	0	1	0	0	0	4	6	-	2	3	6	4	1	1704A	-	-	0	4	8	3	2
7	290	4	2	58.02	40.47	1705A	-	4	7	2	3	3	1	5	6	7	1705A	-	4	5	5	3	1	9	3	2	10	4	4	1	0	0	2	11	15	-	2	9	7	18	5	1705A	-	1	3	4	5	1	0
7	170	2	2	36.32	124.92	1706A	0	10	6	10	23	5	1	12	20	6	1706A	-	5	7	4	4	0	0	9	19	28	23	2	0	1	0	0	8	47	-	32	5	15	27	3	1706A	0	0	0	1	0	1	0
7	184	3	2	175.86	102.03	1707A	-	0	-	4	6	1	0	12	11	5	1707A	-	9	10	3	7	0	1	4	7	16	8	2	1	0	0	0	0	8	-	12	2	8	3	1	1707A	-	0	-	0	1	0	0
7	186	3	2	67.34	115.54	1708A	-	-	-	6	7	3	2	14	12	9	1708A	-	8	2	5	1	0	0	2	3	4	1	0	1	0	0	0	0	2	-	8	3	7	3	3	1708A	-	-	-	2	4	2	2
8	190	3	2	129.84	51.77	1801A	-	-	-	5	5	-	6	6	2	7	1801A	5	-	1	1	0	0	1	3	2	6	8	1	1	0	0	0	0	-	16	-	1	6	3	3	1801A	-	-	-	2	4	-	4
8	324	4	2	42.98	131.19	1802A	0	1	2	7	7	-	6	8	14	8	1802A	4	-	2	3	0	0	3	3	3	5	6	1	0	0	0	2	3	23	-	-	11	7	10	3	1802A	0	0	0	5	1	-	4
8	66	1	2	99.34	111.27	1803A	-	3	1	3	7	-	0	6	6	8	1803A	8	-	9	6	4	0	4	5	1	2	2	2	1	0	0	1	3	5	-	-	6	4	7	2	1803A	-	0	0	4	0	-	0
8	86	1	2	122.36	89.96	1804A	0	3	4	8	15	3	1	10	6	10	1804A	7	-	4	4	4	0	7	9	5	6	9	2	1	0	0	0	0	-	7	-	2	3	2	1	1804A	0	0	0	6	4	0	2
8	97	2	2	3.08	69.39	1805A	1	2	7	17	5	-	2	6	5	4	1805A	3	-	8	3	0	0	1	0	1	4	5	1	0	0	0	0	0	-	-	2	2	2	3	0	1805A	0	0	2	6	2	-	0
8	270	3	2	201.76	110.71	1806A	0	0	0	12	3	-	7	12	8	2	1806A	6	-	2	1	1	0	0	2	2	3	1	0	0	1	0	0	0	-	-	2	2	3	3	0	1806A	0	0	0	3	0	-	4
8	62	1	2	94.82	58.52	1807A	0	6	2	15	10	4	7	6	10	6	1807A	6	-	5	2	4	0	7	3	3	10	9	1	0	0	0	3	2	-	18	-	8	12	8	3	1807A	0	0	0	1	0	1	1
8	260	3	2	65.72	131.17	1808A	0	-	-	13	4	-	6	7	10	8	1808A	2	-	3	1	1	0	1	1	6	3	2	1	0	0	0	0	2	3	-	-	5	2	3	1	1808A	0	-	-	1	4	-	6
9	74	1	3	22.46	61	1901A1	-	3	6	5	-	5	5	11	3	1	1901A1	1	-	1	4	0	0	4	3	6	4	11	2	1	0	0	0	3	-	14	0	4	6	4	0	1901A1	-	0	0	1	-	1	2
9	349	4	3	154.04	131.8	1901A2	0	4	10	5	-	4	1	4	12	-	1901A2	2	-	4	4	3	0	3	6	4	3	11	0	0	0	0	2	2	-	8	2	0	6	4	5	1901A2	0	1	2	3	-	0	0
9	145	2	4	68.18	41.21	1901A3	2	7	19	8	-	3	0	10	5	0	1901A3	5	-	1	4	2	0	14	8	2	8	5	0	0	1	0	1	7	-	5	1	8	0	0	3	1901A3	0	0	0	0	-	0	0
9	90	1	5	100.26	84.15	1902A1	0	5	10	1	6	-	3	10	5	0	1902A1	6	-	7	5	3	0	11	2	4	8	4	1	1	1	0	3	3	4	-	1	3	5	3	2	1902A1	0	0	0	0	4	-	2
9	90	1	5	262.88	79.22	1902A2	1	1	7	11	5	-	4	8	11	0	1902A2	4	-	7	6	4	0	5	7	0	11	11	1	0	1	0	0	2	2	-	0	4	6	2	3	1902A2	0	0	1	2	1	-	6
9	50	1	6	161.54	86.28	1902A3	3	7	9	11	-	5	0	9	6	0	1902A3	2	-	8	7	5	0	12	2	0	5	3	1	1	1	0	6	8	1	-	1	3	9	1	3	1902A3	0	0	1	2	-	3	0
9	250	3	5	27.76	9.9	1903A1	0	0	3	3	6	-	4	11	6	3	1903A1	1	-	-	6	1	0	5	3	0	4	4	0	1	0	0	0	-	2	4	-	6	3	2	5	1903A1	0	0	0	0	2	-	2
9	270	3	5	18	24.48	1903A2	0	0	0	0	4	-	1	8	8	6	1903A2	5	-	-	4	0	0	10	6	3	5	4	1	0	0	0	0	-	3	7	-	1	5	4	6	1903A2	0	0	0	0	0	-	4
9	225	3	6	66.04	22.95	1903A3	0	0	0	1	-	2	7	4	10	4	1903A3	2	-	-	6	1	0	0	4	11	5	8	1	0	0	0	1	-	0	0	-	4	2	2	1	1903A3	0	0	0	0	-	0	3
9	182	3	3	59.14	71.3	1904A1	0	0	0	6	-	2	0	6	7	-	1904A1	3	-	-	6	0	0	0	4	4	6	5	0	0	0	0	0	-	0	6	-	5	2	1	0	1904A1	0	0	0	1	-	0	2
9	198	3	3	7.52	65.2	1904A2	0	0	0	2	-	1	4	14	2	1	1904A2	6	-	-	3	1	0	4	2	3	4	7	0	0	0	0	0	-	0	2	-	5	3	2	1	1904A2	0	0	0	0	-	0	5
9	310	4	4	121.88	98.78	1904A3	1	2	-	5	-	2	0	12	6	3	1904A3	7	-	-	7	8	0	3	11	2	9	7	4	1	0	0	4	-	4	3	-	4	13	13	11	1904A3	0	0	-	2	-	0	1
[truncated: 64 more columns]
