# Supplementary material for: Effects of Timber Harvests and Silvicultural Edges on Terrestrial Salamanders
Source: PLoS One. 2014 Dec 17;9(12):e114683. doi: 10.1371/journal.pone.0114683 (PMC4269416; doi:10.1371/journal.pone.0114683)
Supplement: S4 Data File — Survey covariate data at harvest effect grids formatted for program PRESENCE. Precipitation, temperature, season, and sample period data at harvest effect grids as formatted for N-mixture models. (CSV) [file pone.0114683.s011.csv]

Data file S4. Survey covariate data at harvest effect grids formatted for program PRESENCE. Precipitation, temperature, season, and sample period data at harvest effect grids as formatted for N-mixture models.
SamplePeriod	1	1	1	1	1	1	2	2	2	2	3	3	3	3	3	4	4	4	4	4	5	5	5	5	6	6	6	6	6	6	7	7	7	7	1	1	1	1	1	1	2	2	2	2	3	3	3	3	3
Year	2007	2007	2007	2007	2007	2007	2008	2008	2008	2008	2009	2009	2009	2009	2009	2009	2009	2009	2009	2009	2010	2010	2010	2010	2010	2010	2010	2010	2010	2010	2011	2011	2011	2011	2007	2007	2007	2007	2007	2007	2008	2008	2008	2008	2009	2009	2009	2009	2009
Season	Fall	Fall	Fall	Fall	Fall	Fall	Spring	Spring	Spring	Spring	Spring	Spring	Spring	Spring	Spring	Fall	Fall	Fall	Fall	Fall	Spring	Spring	Spring	Spring	Fall	Fall	Fall	Fall	Fall	Fall	Spring	Spring	Spring	Spring	Fall	Fall	Fall	Fall	Fall	Fall	Spring	Spring	Spring	Spring	Spring	Spring	Spring	Spring	Spring
Survey Period	1	2	3	4	5	6	1	2	3	4	1	2	3	4	5	1	2	3	4	5	1	2	3	4	1	2	3	4	5	6	1	2	3	4	1	2	3	4	5	6	1	2	3	4	1	2	3	4	5
Site	Precipitation (cm)																																		Temperature C
1101A	-	0.05	2.11	0.03	1.42	2.18	0	0	0	0.15	0	-	1.78	0.25	0.64	0	1.45	0	0.25	0	0	0	0	0	0	0	0	0.58	0	-	0	0	0	0.23	-	21.4	17.8	5.6	13.9	1.7	8.6	-1.1	9.4	8.6	11.9	-	0	12.2	13.9
1102A	-	0	0.05	0.03	1.42	2.18	0	0	1.96	0.15	0	-	1.78	0.56	0.64	0	1.45	0	0.25	0	1.3	0	0	0	0	0	0	0.58	0	-	0	0	0	0.23	-	18.1	15.6	5.6	13.9	1.7	10.3	-1.1	3.3	8.6	11.9	-	0	8.6	13.9
1103A	-	0.05	2.11	0.03	1.42	2.18	0	0	0	0.15	0	-	1.78	0.25	0.64	0	1.45	0	0.25	0	0	0	0	0	0	0	0	0.58	0	-	1.3	0	0	0.23	-	21.4	17.8	5.6	13.9	1.7	10.3	-1.1	9.4	8.6	11.9	-	0	12.2	13.9
1104A	-	0	0.05	0.03	1.42	2.18	0	0	0	0.15	0	-	1.78	0.25	0.64	0	1.45	0	0.25	0	1.3	0	0	0	0	0	0	0.58	0	-	0	0	0	0.23	-	18.1	15.6	5.6	13.9	1.7	10.3	-1.1	9.4	8.6	11.9	-	0	12.2	13.9
1105A	0	0.05	0.05	0.03	1.42	2.18	0	0	0	0.15	0	-	1.78	0.56	0.64	0	1.45	0	0.25	0	1.3	0	0	0	0	0	0	0.58	0	-	0	0	0	0.23	15.3	21.4	15.6	5.6	13.9	1.7	10.3	-1.1	9.4	8.6	11.9	-	0	8.6	13.9
1106A	0	0.05	0.05	0.03	1.42	2.18	0	0	0	0.15	0	-	1.78	0.56	0.64	0	1.45	0	0.25	0	1.3	0	0	0	0	0	0	0.58	0	-	0	0	0	0.23	15.3	-	17.8	5.6	13.9	-	10.3	-1.1	9.4	8.6	11.9	-	0	8.6	13.9
1107A	0	-	2.11	0.03	1.42	-	0	0	0	0.15	0	-	1.78	0.56	0.64	0	1.45	0	0.25	0	1.3	0	0	0	0	0	0	0.58	0	-	0	0	0	0.23	15.3	-	15.6	5.6	13.9	-	10.3	-1.1	9.4	8.6	11.9	-	0	8.6	13.9
1108A	0	0.05	2.11	0.03	1.42	2.18	0	0	0	0.15	0	-	1.78	0.25	0.64	0	1.45	0	0.25	0	0	0	0	0	0	0	0	0.58	0	-	0	0	0	0.23	15.3	21.4	17.8	5.6	13.9	1.7	8.6	-1.1	9.4	8.6	11.9	-	0	12.2	13.9
1201A	-	-	-	-	-	-	-	-	-	-	-	-	-	-	-	0.74	0.84	0	0.08	2.36	1.3	0.56	0	3.23	0	0	0	0	0	-	1.3	0	5.49	1.42	-	-	-	-	-	-	-	-	-	-	-	-	-	-	-
1202A	0	-	0	0	2.46	0	0	0	1.96	0	0	-	1.78	0.56	0.64	0.74	0.84	0	0.08	2.36	1.3	0.56	0	3.23	0	0	0	0	0	-	1.3	0	5.49	1.42	20.8	-	17.5	5	12.5	-2.5	8.6	-1.1	3.3	14.7	-3.3	-	0	8.6	13.9
1203A	-	-	-	-	-	-	-	-	-	-	-	-	-	-	-	0.74	0.84	0	0.08	2.36	1.3	0.56	0	3.23	0	0	0	0	0	-	1.3	0	5.49	1.42	-	-	-	-	-	-	-	-	-	-	-	-	-	-	-
1204A	-	0	0	0	2.46	0	0	0	1.96	0	0	-	1.78	0.56	0.64	0.74	0.84	0	0.08	2.36	1.3	0.56	0	3.23	0	0	0	0	0	-	1.3	0	5.49	5.03	-	18.1	17.5	5	12.5	-2.5	8.6	0.3	3.3	14.7	-3.3	-	0	8.6	13.9
1205A	-	-	-	-	-	-	-	-	-	-	-	-	-	-	-	0.74	0.84	0	0.08	2.36	1.3	0.56	0	3.23	0	0	0	0	0	-	1.3	0	5.49	5.03	-	-	-	-	-	-	-	-	-	-	-	-	-	-	-
1206A	-	-	-	-	-	-	-	-	-	-	-	-	-	-	-	0.74	0.84	0	0.08	2.36	1.3	0.56	0	3.23	0	0	0	0	0	-	1.3	0	5.49	5.03	-	-	-	-	-	-	-	-	-	-	-	-	-	-	-
1207A	-	-	-	-	-	-	-	-	-	-	-	-	-	-	-	0.74	0.84	0	0.08	2.36	1.3	0.56	0	3.23	0	0	0	0	0	-	1.3	0	5.49	1.42	-	-	-	-	-	-	-	-	-	-	-	-	-	-	-
1208A	-	-	-	-	-	-	-	-	-	-	-	-	-	-	-	0.74	0.84	0	0.08	2.36	1.3	0.56	0	3.23	0	0	0	0	0	-	1.3	0	5.49	5.03	-	-	-	-	-	-	-	-	-	-	-	-	-	-	-
1301A1	5.18	0.05	0	0.3	0	0.61	0.15	0	2.44	0.38	0	-	0.38	0.61	0	0	2.21	1.35	0	0	0.18	0.79	0	3.05	0	0	0	0	0	-	1.3	0.71	5.49	1.12	23.1	17.8	19.2	5.6	8.1	5	6.1	0.8	3.9	12.2	19.4	-	8.6	4.4	14.7
1301A2	5.18	0.05	0	0.3	0	0.61	0.15	0	2.44	0.38	0	-	0.38	0.61	0	0	2.21	1.35	0	0	0.84	0.79	0	3.05	0	0	0	0	0	-	1.3	0.71	5.49	1.12	23.1	17.8	19.2	5.6	8.1	5	6.1	0.8	3.9	12.2	19.4	-	8.6	4.4	14.7
1301A3	5.18	0.05	0	0.3	0	-	0.15	0	2.44	0.38	0	-	0.38	0.61	0	0	2.21	1.35	0	0	0.84	0.79	0	3.05	0	0	0	0	0	-	1.3	0.71	5.49	1.12	23.1	17.8	19.2	5.6	8.1	-	6.1	0.8	3.9	12.2	19.4	-	8.6	4.4	14.7
1302A1	5.18	-	0	0.3	0	0.61	0.15	0	2.44	0.38	-	0	0.38	0.61	0	0	2.21	1.35	0	0	0.84	0	0	3.05	0	0	0	0	0	-	1.3	0.71	5.49	1.12	23.1	-	19.2	5.6	8.1	5	6.1	0.3	3.9	12.2	-	8.1	8.6	4.4	14.7
1302A2	5.18	-	0	0.3	0	0.61	0.15	0	2.44	0.38	-	0	0.38	0.61	0	0	2.21	1.35	0	0	0.84	0	0	3.05	0	0	0	0	0	-	1.3	0.71	5.49	1.12	23.1	-	19.2	5.6	8.1	5	6.1	0.3	3.9	12.2	-	8.1	8.6	4.4	14.7
1302A3	5.18	-	0	0.3	0	0.61	0.15	0	2.44	0.38	0	-	0.38	0.61	0	0	2.21	1.35	0	0	0.84	0	0	3.05	0	0	0	0	0	-	1.3	0.71	5.49	1.12	23.1	-	19.2	5.6	8.1	5	6.1	0.3	3.9	12.2	19.4	-	8.6	4.4	14.7
1303A1	5.18	0.05	0	0.3	0	-	0.41	0	2.39	0.38	-	0	0.38	0.25	0	0	2.21	1.35	0	0	0.84	0.23	0	0.38	-	0	0	0	0	-	1.3	0.71	0	1.12	23.1	17.8	19.2	5.6	8.1	-	5.8	0.8	13.9	12.2	-	11.1	8.6	10.3	14.7
1303H1	-	-	-	-	-	-	-	-	-	-	-	-	-	-	-	-	-	-	-	-	-	-	-	-	-	0	0	0	0	-	1.3	0.71	0	1.12	-	-	-	-	-	-	-	-	-	-	-	-	-	-	-
1303A2	5.18	0.05	0	0.3	0	-	0.41	0	2.39	0.38	-	0	0.38	0.25	0	0	2.21	1.35	0	0	-	0.23	0	3.05	0	0	0	0	0	-	1.3	0.71	0	1.12	23.1	17.8	19.2	5.6	8.1	-	5.8	0.8	13.9	12.2	-	13.3	8.6	10.3	14.7
1303A3	5.18	0.05	0	0.3	0	-	0.41	0	2.39	0.38	-	0	0.38	0.25	0	0	2.21	1.35	0	0	0.84	0.23	-	3.05	0	0	0	0	0	-	1.3	0.71	0	1.12	23.1	17.8	19.2	5.6	8.1	-	5.8	0.8	13.9	12.2	-	8.1	8.6	10.3	14.7
1304A1	5.18	0.05	0	0.3	0	-	0.41	0	2.39	0.38	-	0	0.38	0.08	0	0	2.21	1.35	0	0	0.84	0	0	3.05	0	0	0	0	0	-	1.3	0.71	0	1.12	23.1	17.8	19.2	5.6	8.1	-	5.8	6.7	13.9	12.2	-	8.1	8.6	9.7	14.7
1304A2	5.18	0.05	0	0.3	0	-	0.41	0	2.39	0.38	-	0	0.38	0.08	0	0	2.21	1.35	0	0	0.84	0	0	3.05	0	0	0	0	0	-	1.3	0.71	0	1.12	23.1	17.8	19.2	5.6	8.1	-	5.8	6.7	13.9	12.2	-	11.1	8.6	9.7	14.7
1304A3	5.18	0.05	0	0.3	0	-	0.41	0	2.39	0.38	-	0	0.38	0.08	0	0	2.21	1.35	0	0	0.84	0	0	3.05	0	0	0	0	0	-	1.3	0.71	0	1.12	23.1	17.8	19.2	5.6	8.1	-	5.8	6.7	13.9	12.2	-	11.1	8.6	9.7	14.7
1401A	0	-	0	0	0	2.18	0.15	0	2.44	0.38	0	-	1.78	1.93	0.64	0.74	2.21	0	0	0	1.3	0.56	0	3.23	0	0	0.28	0	0	-	1.3	1.09	0	2.59	15.3	-	17.5	5	7.2	1.7	6.1	0.3	3.9	12.2	-3.3	-	0	6.1	13.9
1402A	-	-	-	-	-	-	-	-	-	-	-	-	-	-	-	0.71	2.21	0	0.08	0	1.3	0.56	0	3.23	0	0	0.28	0	0	-	1.3	1.09	0	2.59	-	-	-	-	-	-	-	-	-	-	-	-	-	-	-
1403A	-	-	-	-	-	-	-	-	-	-	-	-	-	-	-	0.74	2.21	0	0	0	1.3	0.56	0	3.23	0	0	0.28	0	0	-	1.3	1.09	0	2.59	-	-	-	-	-	-	-	-	-	-	-	-	-	-	-
1404A	0	0.05	2.11	0	0	2.18	0.15	0	2.39	0.38	0	-	1.78	1.93	0.64	0.71	2.21	0	0.08	0	1.3	0.56	0	3.23	0	0	0.28	0	0	-	1.3	1.09	0	2.59	15.3	17.8	17.8	6.7	9.4	1.7	6.1	0.3	13.9	12.2	-3.3	-	0	6.1	13.9
1405A	-	-	-	-	-	-	-	-	-	-	-	-	-	-	-	0.74	2.21	0	0	0	1.3	0.56	0	3.23	0	0	0.28	0	0	-	1.3	1.09	0	2.59	-	-	-	-	-	-	-	-	-	-	-	-	-	-	-
1406A	-	-	-	-	-	-	-	-	-	-	-	-	-	-	-	0.74	2.21	0	0	0	1.3	0.56	0	3.23	0	0	0.28	0	0	-	1.3	1.09	0	2.59	-	-	-	-	-	-	-	-	-	-	-	-	-	-	-
1407A	-	-	-	-	-	-	-	-	-	-	-	-	-	-	-	0.74	2.21	0	0	0	1.3	0.56	0	3.23	0	0	0.28	0	0	-	1.3	1.09	0	2.59	-	-	-	-	-	-	-	-	-	-	-	-	-	-	-
1408A	-	-	-	-	-	-	-	-	-	-	-	-	-	-	-	0.74	2.21	0	0	0	1.3	0.56	0	3.23	0	0	0.28	0	0	-	1.3	1.09	0	2.59	-	-	-	-	-	-	-	-	-	-	-	-	-	-	-
1501A	-	-	-	-	-	-	-	-	-	-	-	-	-	-	-	0	1.37	0	0.46	0	0.84	0	0	3.96	0	0.08	0	0.15	0	-	5.66	0	3.91	6.55	-	-	-	-	-	-	-	-	-	-	-	-	-	-	-
1502A	0	3.38	0	0.86	0	1.12	0	3.15	0	0	0	-	2.24	1.02	0	0	1.37	0	0.46	0	0.84	0	0	3.96	0	0.08	0	0.15	0	-	5.66	0	3.91	6.55	19.7	16.7	23.1	10.6	7.2	1.7	6.4	3.3	12.8	20.6	-3.3	-	5.3	6.9	15.8
1503A	-	-	-	-	-	-	-	-	-	-	-	-	-	-	-	0	1.37	0	0.46	0	0.84	0	0	3.96	0	0.08	0	0.15	0	-	5.66	0	3.91	6.55	-	-	-	-	-	-	-	-	-	-	-	-	-	-	-
1504A	0	3.38	0	0.86	0	1.12	0	3.15	0	0	0	-	2.24	1.02	0	0	1.37	0	0.46	0	0.84	0	0	3.96	0	0.08	0	0.15	0	-	5.66	0	3.91	6.55	19.7	16.7	23.1	10.6	7.2	1.7	6.4	3.3	12.8	20.6	-3.3	-	5.3	6.9	15.8
1505A	-	-	-	-	-	-	-	-	-	-	-	-	-	-	-	0	1.37	0	0.46	0	0.84	0	0	3.96	0	0.08	0	0.15	0	-	5.66	0	3.91	6.55	-	-	-	-	-	-	-	-	-	-	-	-	-	-	-
1506A	-	-	-	-	-	-	-	-	-	-	-	-	-	-	-	0	1.37	0	0.46	0	0.84	0	0	3.96	0	0.08	0	0.15	0	-	5.66	0	3.91	6.55	-	-	-	-	-	-	-	-	-	-	-	-	-	-	-
1507A	-	-	-	-	-	-	-	-	-	-	-	-	-	-	-	0	1.37	0	0.46	0	0.84	0	0	3.96	0	0.08	0	0.15	0	-	5.66	0	0.05	6.55	-	-	-	-	-	-	-	-	-	-	-	-	-	-	-
1508A	-	-	-	-	-	-	-	-	-	-	-	-	-	-	-	0	1.37	0	0.46	0	0.84	0	0	3.96	0	0.08	0	0.15	0	-	5.66	0	3.91	6.55	-	-	-	-	-	-	-	-	-	-	-	-	-	-	-
1601A1	6.63	0	0	0	0	0.84	5.18	8.69	1.3	0	-	0	0.97	1.8	1.14	1.7	1.07	0	0	0	0	0	0	3.96	0	0	0	0	0	-	0	0.74	0.05	2.92	22.8	23.3	23.6	16.9	9.4	4.7	0	0.8	15.3	14.7	-	13.3	4.7	6.4	17.8
1601A2	6.63	-	0	0	0	0.84	5.18	8.69	1.3	0	-	0	0.97	1.8	1.14	1.7	1.07	0	0	0	0	0	0	3.96	0	0	0	0	0	-	0	0.74	0.05	2.92	22.8	-	23.6	16.9	9.4	4.7	0	0.8	15.3	14.7	-	13.3	4.7	6.4	17.8
1601A3	6.63	0	0	0	0	0.84	5.18	8.69	1.3	0	-	0	0.97	1.19	0.66	1.7	1.07	0	0	0	0	0	0	3.96	1.09	0	0	0	0	-	0	0.74	0.05	2.92	22.8	23.3	23.6	16.9	9.4	4.7	0	0.8	15.3	14.7	-	13.3	4.7	6.1	11.1
1602A1	6.63	0	0	-	0	-	5.18	8.69	1.3	0	-	0	2.97	0.64	0	0.79	1.07	0	0	0	0.05	0.28	0	2.62	0	0	0	0	0	-	0	0.23	0.05	2.92	22.8	23.3	23.6	-	6.7	-	0	0.8	15.3	14.7	-	13.3	2.2	8.6	13.9
1602A2	6.63	0	0	0	0	2.51	5.18	8.69	1.3	0	-	0	2.97	0.64	0	0.79	1.07	0	0	0	0.05	0.28	0	2.62	0	0	0	0	0	-	0	0.23	0.05	2.92	22.8	23.3	23.6	16.9	6.7	-1.9	0	0.8	15.3	14.7	-	13.3	2.2	8.6	13.9
1602A3	6.63	0	0	0	0	-	5.18	8.69	1.3	0	-	0	2.97	0.64	0	0.79	1.07	0	0	0	0.05	0.28	0	2.62	0	0	0	0	0	-	0	0.23	0.05	2.92	22.8	23.3	23.6	16.9	6.7	-	0	0.8	15.3	14.7	-	13.3	2.2	8.6	13.9
1603A1	6.63	0	0	0	0	-	5.18	8.69	1.3	0	-	0	0.97	1.8	0	1.7	1.07	0	1.91	0	0	0.28	0	3.96	1.09	0	0	0	0	-	0	0.03	0.05	2.92	22.8	23.3	23.6	16.9	9.4	-	0	0.8	15.3	14.7	-	13.3	4.7	6.4	13.9
1603A2	6.63	0	0	0	0	0.84	5.18	8.69	1.3	0	-	0	0.97	1.8	0	0.79	1.07	0	1.91	0	0	0.28	0	3.96	1.09	0	0	0	0	-	0	0.23	0.05	2.92	22.8	23.3	23.6	16.9	9.4	4.7	0	0.8	15.3	14.7	-	13.3	4.7	6.4	13.9
1603A3	6.63	0	0	0	0	0.84	5.18	8.69	1.3	0	-	0	0.97	1.8	0.66	0.79	1.07	0	1.91	0	0	0.28	0	3.96	1.09	0	0	0	0	-	0	0.23	0.05	2.92	22.8	23.3	23.6	16.9	9.4	4.7	0	0.8	15.3	14.7	-	13.3	4.7	6.4	11.1
1604A1	6.63	0	-	0	0	-	5.18	8.69	1.3	0	-	0	2.01	0.64	0	0.79	1.07	0	0	0	0.05	0.28	0	2.62	0	0	0	0	0	-	0	0.23	0.05	2.92	22.8	23.3	-	16.9	6.7	-	0	0.8	15.3	14.7	-	13.3	2.8	8.6	13.9
1604A2	6.63	0	-	0	0	-	5.18	8.69	1.3	0	-	0	2.01	0.64	0	0.79	1.07	1.4	0	0	0.05	0.28	0	2.62	0	0	0	0	0	-	0	0.23	0.05	2.92	22.8	23.3	-	16.9	6.7	-	0	0.8	15.3	14.7	-	13.3	2.8	8.6	13.9
1604A3	6.63	0	-	0	0	-	5.18	8.69	1.3	0	-	0	2.01	0.64	0	0.79	1.07	0	0	0	0.05	0.28	0	2.62	0	0	0	0	0	-	0	0.23	0.05	2.92	22.8	23.3	-	16.9	6.7	-	0	0.8	15.3	14.7	-	13.3	2.8	8.6	13.9
1701A	0	0.05	0	2.74	0	0.84	0	0.64	2.36	0.28	-	0	0	0.64	0	0	0.03	0.43	0	0	2.97	0.28	0	0.74	0.33	0.53	0	1.32	-	0	0	0.53	0.03	0	15	19.2	23.1	9.4	0.8	4.7	0.3	4.4	6.4	3.6	-	8.6	9.2	8.6	21.4
1702H	-	-	-	-	-	-	-	-	-	-	-	-	-	-	-	-	-	-	-	-	-	-	-	-	0.33	0.53	0	1.32	0	-	0	0.53	0.03	0	-	-	-	-	-	-	-	-	-	-	-	-	-	-	-
1703A	-	0.05	0	2.74	0	0.84	0	0.64	2.36	0.28	-	0	0	0.64	2.13	0	0.03	0.43	0	0	2.97	0.28	0	0.74	0.33	0.53	0	1.32	-	0	0	0.53	0.03	0	-	19.2	23.1	9.4	0.8	4.7	0.3	4.4	6.4	3.6	-	8.6	9.2	8.6	15.6
1704A	-	-	0	2.74	0	0.84	0	0.64	2.36	0.28	-	0	0	0.64	2.13	0	0.03	0.43	0	0	2.97	0.28	0	0.74	0.33	0.53	0	1.32	-	0	0.79	0.53	0.03	0	-	-	23.1	9.4	0.8	4.7	0.3	4.4	6.4	3.6	-	8.6	9.2	8.6	15.6
1705A	-	0.05	0	2.74	0	0.84	0	0.64	2.36	0.28	-	0	0	0.64	2.13	0	0.03	0.43	0	0	2.97	0.28	0	0.74	0.33	0.53	0	1.32	-	0	0.79	0.53	0.03	0	-	19.2	23.1	9.4	0.8	4.7	0.3	4.4	6.4	3.6	-	8.6	9.2	8.6	15.6
1706A	0	0	0	2.74	0	0.84	1.42	0.64	2.36	0.28	-	0	0	0.64	2.24	0	0.03	0.43	0	0	2.97	0.28	0	0.74	0.33	0.53	0	1.32	-	0	0	0.53	0.03	0	15	18.3	23.1	9.4	0.8	4.7	0.3	4.4	6.4	3.6	-	8.6	9.2	8.6	13.9
1707A	-	0	-	2.74	0	0.84	1.42	0.64	2.36	0.28	-	0	0	0.64	2.24	0	0.03	0.43	0	0	2.97	0.28	0	0.74	0.33	0.08	0	1.32	-	0	0	0.53	0.03	0	-	18.3	-	9.4	0.8	4.7	0.3	4.4	6.4	3.6	-	8.6	9.2	8.6	13.9
1708A	-	-	-	2.74	0	0.84	1.42	0.64	2.36	0.28	-	0	0	0.64	2.24	0	0.03	0.43	0	0	2.97	0.28	0	0.28	0.33	0.53	0	1.32	-	0	0	0.53	0.03	0	-	-	-	9.4	0.8	4.7	0.3	4.4	6.4	3.6	-	8.6	9.2	8.6	13.9
1801A	-	-	-	0	0.74	-	0	0.64	2.16	0.28	0.41	-	2.24	1.8	1.96	0.79	1.07	0	0.05	0	1.65	0.28	0	2.62	0	0.53	0	-	0	-	1.98	0.53	0	2.26	-	-	-	10	9.7	-	6.4	4.4	6.1	3.6	8.9	-	5.3	6.4	12.8
1802A	0	0.05	0	0	0.74	-	0	0.64	2.16	0.28	0.41	-	0.51	1.8	2.24	0.79	1.07	0	0.05	0	1.65	0.28	0	2.62	0	0.53	0	1.32	-	-	1.98	0.53	0	2.26	16.9	17.8	15.8	10	9.7	-	6.4	4.4	6.1	3.6	8.9	-	8.3	6.4	13.9
1803A	-	0.05	0	0	0.74	-	0	0.64	2.16	0	0.41	-	0.51	1.8	2.24	0.79	1.07	0	0.05	0	1.65	0.28	0	2.62	0	0.53	0	1.32	-	-	1.98	0.53	0	2.26	-	17.8	15.8	10	9.7	-	6.4	4.4	6.1	14.7	8.9	-	8.3	6.4	13.9
1804A	0	0	0	0	0.74	2.51	0	0.64	2.16	0.28	0.41	-	2.24	1.8	1.96	0.79	1.07	0	0.05	0	1.65	0.28	0	2.62	0	0.53	0	-	0	-	1.98	0.53	0	2.26	16.9	18.3	15.8	10	9.7	-1.9	6.4	4.4	6.1	3.6	8.9	-	5.3	6.4	12.8
1805A	0	0	0	0	0.74	-	0	0.64	2.16	0.28	0.41	-	2.24	1.8	1.96	0.79	1.07	0	0.05	0	1.65	0.28	0	2.62	0.15	0.53	0	-	-	2.54	1.98	0.53	0	2.26	16.9	18.3	15.8	10	9.7	-	6.4	4.4	6.1	3.6	8.9	-	5.3	6.4	12.8
1806A	0	0.05	0	0	0.74	-	0	0.64	2.16	0.28	0.41	-	2.24	1.8	1.96	0.79	1.07	0	0.05	0	1.65	0.28	0	2.62	0.15	0.53	0	-	-	2.54	1.98	0.53	0	2.26	16.9	17.8	15.8	10	9.7	-	6.4	4.4	6.1	3.6	8.9	-	5.3	6.4	12.8
1807A	0	0	0	0	0.74	2.51	0	0.64	2.16	0.28	0.41	-	2.24	1.8	1.96	0.79	1.07	0	0.05	0	1.65	0.28	0	2.62	0	0.53	0	-	0	-	1.98	0.53	0	2.26	16.9	18.3	15.8	10	9.7	-1.9	6.4	4.4	6.1	3.6	8.9	-	5.3	6.4	12.8
1808A	0	-	-	0	0.74	-	0	0.64	2.16	0.28	0.41	-	0.51	1.8	2.24	0.79	1.07	0	0.05	0	1.65	0.28	0	2.62	0	0.53	0	1.32	-	-	1.98	0.53	0	2.26	16.9	-	-	10	9.7	-	6.4	4.4	6.1	3.6	8.9	-	8.3	6.4	13.9
1901A1	-	0.05	0	0	-	1.12	0	6.07	0.2	0	0.48	-	2.01	0	0	0	0	0	1.91	0	0.66	0.28	0	0.28	0.15	0.53	0	-	0	0	0	0.03	0.05	6.55	-	19.2	9.7	8.1	-	1.7	0.3	3.1	10.3	20.6	12.2	-	2.8	6.4	14.7
1901A2	0	0.05	0	0	-	1.12	0	6.07	0.2	-	0.48	-	0.51	0	0	0	0	0	1.91	0	0.66	0.28	0	0.28	0.15	0.53	0	-	0	0	0	0.03	0.05	6.55	16.7	19.2	9.7	8.1	-	1.7	0.3	3.1	10.3	-	12.2	-	8.3	6.4	14.7
1901A3	0	0.05	0	0	-	1.12	0	6.07	0.2	0.41	0.48	-	0.51	0	0	0	0.03	0	1.91	0	0.66	0.28	0	0.28	1.42	0.53	0	-	0	0	0	0.03	0.05	6.55	16.7	19.2	9.7	8.1	-	1.7	0.3	3.1	10.3	17.2	12.2	-	8.3	6.4	14.7
1902A1	0	0.05	0	0	0.05	-	0.15	6.07	0.2	0	0.48	-	2.01	0	0	0	0	0	1.91	0	0.66	0.28	0	0.28	1.42	0.53	0	0.05	-	0	0	0.03	0.05	6.55	16.7	19.2	9.7	8.1	-0.6	-	0.8	3.1	10.3	20.6	12.2	-	2.8	6.4	14.7
1902A2	0	0.05	0	0	0.05	-	0.15	6.07	0.2	0	0.48	-	2.01	0	0	0	0	0	1.91	0	0.66	0.28	0	0.28	1.42	0.53	0	0.05	-	0	0	0.03	0.05	6.55	16.7	19.2	9.7	8.1	-0.6	-	0.8	3.1	10.3	20.6	12.2	-	2.8	6.4	14.7
1902A3	0	0.05	0	0	-	1.12	0	6.07	0.2	0	0.48	-	2.01	0	0	0	0	0	1.91	0	0.66	0.28	0	0.28	1.42	0.53	0	0.05	-	0	0	0.03	0.05	6.55	16.7	19.2	9.7	8.1	-	1.7	0.3	3.1	10.3	20.6	12.2	-	2.8	6.4	14.7
1903A1	0	0.05	0	0	0.05	-	0.15	6.07	0.2	0.41	0.48	-	-	0	0.15	0	0	1.4	1.91	0	0.99	0.28	0	0.74	1.42	0.53	-	0.15	0	-	0	0.03	0.05	2.92	14.4	19.2	9.7	8.1	-0.6	-	0.8	3.1	10.3	17.2	12.2	-	-	6.4	13.9
1903A2	0	0.05	0	0	0.05	-	0	6.07	0.2	0.41	0.48	-	-	0	0.15	0	0	1.4	1.91	0	0.99	0.28	0	0.74	1.42	0.53	-	0.15	0	-	0	0.03	0.05	2.92	14.4	19.2	9.7	8.1	-0.6	-	0.3	3.1	10.3	17.2	12.2	-	-	6.4	13.9
1903A3	0	0.05	0	0	-	1.12	0	6.07	0.2	0.41	0.48	-	-	0	0.15	0	0	1.4	1.91	0	0.99	0.28	0	0.74	1.42	0.53	-	0.15	0	-	0	0.03	0.05	2.92	14.4	19.2	9.7	8.1	-	1.7	0.3	3.1	10.3	17.2	12.2	-	-	6.4	13.9
1904A1	0	0.05	0	0	-	1.12	0.15	6.07	0.2	-	0.48	-	-	0	0.15	0	0.03	0	1.91	0	0.99	0.28	0	0.74	0.15	0.53	-	0.15	0	-	0	0.03	0.05	2.92	14.4	19.2	9.7	8.1	-	1.7	0.8	3.1	10.3	-	12.2	-	-	6.4	13.9
1904A2	0	0.05	0	0	-	1.12	0.15	6.07	0.2	0.41	0.48	-	-	0	0.15	0	0.03	0	1.91	0	0.99	0.28	0	0.74	0.15	0.53	-	0.15	0	-	0	0.03	0.05	2.92	14.4	19.2	9.7	8.1	-	1.7	0.8	3.1	10.3	17.2	12.2	-	-	6.4	13.9
1904A3	0	0.05	-	0	-	1.12	0.15	6.07	0.2	0.41	0.48	-	-	0	0.15	0	0.03	0	1.91	0	0.99	0.28	0	0.74	1.42	0.53	-	0.15	0	-	0	0.03	0.05	2.92	14.4	19.2	-	8.1	-	1.7	0.8	3.1	10.3	17.2	12.2	-	-	6.4	13.9
[truncated: 87 more columns]
