# Supplementary material for: Effects of Timber Harvests and Silvicultural Edges on Terrestrial Salamanders
Source: PLoS One. 2014 Dec 17;9(12):e114683. doi: 10.1371/journal.pone.0114683 (PMC4269416; doi:10.1371/journal.pone.0114683)
Supplement: S5 Data File — Salamander count data for edge effect grids. Salamander counts by grid and sampling occasion at edge effect grids for the three most commonly encountered species. (CSV) [file pone.0114683.s012.csv]

Data file S5. Salamander count data for edge effect grids. Salamander counts by grid and sampling occasion at edge effect grids for the three most commonly encountered species.
Unit	Transect	Distance	SlopeAspect	Year	Season	SamplePeriod	Check	Date	ToD	Precip	AirTemp	ACOTemp	Soil	Canopy	Leaf	DWD	REBA	ZIZA	NOSL
3	1302T	-40	NE	2010	Spring	1	1	100313	2	0.18	-	7.3	0.269	0.351	1.4	73.99	2	3	0
3	1302T	-40	NE	2010	Spring	1	2	100330	2	0.79	-	5.3	0.2663	0.351	1.4	73.99	6	9	0
3	1302T	-40	NE	2010	Spring	1	3	100413	2	0	-	15	0.2496	0.351	1.4	73.99	1	6	2
3	1302T	-40	NE	2010	Spring	1	4	100428	2	1.07	-	10.2	0.2342	0.351	1.4	73.99	2	16	1
3	1302T	-40	NE	2010	Spring	1	5	100509	2	0.05	-	11.5	0.2438	0.351	1.4	73.99	2	7	1
3	1302T	-40	NE	2010	Fall	2	6	100912	3	0.51	21	18.2	0.1822	0.422	4.8	73.99	1	0	0
3	1302T	-40	NE	2010	Fall	2	7	100926	4	0	13.7	14.5	0.1226	0.422	4.8	73.99	1	3	0
3	1302T	-40	NE	2010	Fall	2	8	101009	2	0	19	12.5	0.1238	0.422	4.8	73.99	7	20	1
3	1302T	-40	NE	2010	Fall	2	9	101025	4	0	21.7	17.8	0.1454	0.422	4.8	73.99	4	13	1
3	1302T	-40	NE	2010	Fall	2	10	101107	2	0.08	1.2	0.5	0.1742	0.422	4.8	73.99	0	6	0
3	1302T	-40	NE	2011	Spring	3	11	110308	2	0.15	14.7	5.3	0.2351	0.322	4	66.63	2	3	0
3	1302T	-40	NE	2011	Spring	3	12	110317	3	1.24	26.3	9.2	0.1934	0.322	4	66.63	4	7	0
3	1302T	-40	NE	2011	Spring	3	13	110331	2	0	18.5	4.3	0.2171	0.322	4	66.63	2	4	0
3	1302T	-40	NE	2011	Spring	3	14	110414	3	1.12	33.2	13.8	0.2146	0.322	4	66.63	0	7	1
3	1302T	-40	NE	2011	Spring	3	15	110429	1	1.96	11.8	9.8	0.2546	0.322	4	66.63	4	3	0
3	1304T	-40	SW	2010	Spring	1	1	100313	3	0.18	-	7.7	0.2886	0.089	2.4	97.32	2	3	0
3	1304T	-40	SW	2010	Spring	1	2	100331	4	0.23	-	17.3	0.2379	0.089	2.4	97.32	3	4	0
3	1304T	-40	SW	2010	Spring	1	3	100414	2	0	-	19.2	0.2646	0.089	2.4	97.32	0	0	0
3	1304T	-40	SW	2010	Spring	1	4	100429	2	0.03	-	16.3	0.2574	0.089	2.4	97.32	0	0	1
3	1304T	-40	SW	2010	Spring	1	5	100509	3	0.05	-	16.8	0.2428	0.089	2.4	97.32	1	0	0
3	1304T	-40	SW	2010	Fall	2	6	100912	3	0.51	31.7	22.7	0.105	0.168	3.3	97.32	0	0	0
3	1304T	-40	SW	2010	Fall	2	7	100926	3	0	17.5	16.2	0.0935	0.168	3.3	97.32	0	0	0
3	1304T	-40	SW	2010	Fall	2	8	101009	3	0	42.8	27.8	0.0623	0.168	3.3	97.32	0	0	0
3	1304T	-40	SW	2010	Fall	2	9	101025	3	0	26.5	21.2	0.0774	0.168	3.3	97.32	1	0	0
3	1304T	-40	SW	2010	Fall	2	10	101107	3	0.08	24.8	17.3	0.0816	0.168	3.3	97.32	1	1	0
3	1304T	-40	SW	2011	Spring	3	11	110308	3	0.15	18.7	11.3	0.2448	0.12	4.5	85.15	3	2	0
3	1304T	-40	SW	2011	Spring	3	12	110317	2	1.24	25.5	12.7	0.238	0.12	4.5	85.15	5	4	0
3	1304T	-40	SW	2011	Spring	3	13	110331	2	0	19.2	7	0.2506	0.12	4.5	85.15	1	9	0
3	1304T	-40	SW	2011	Spring	3	14	110414	2	1.12	33	15.8	0.2197	0.12	4.5	85.15	0	6	0
3	1304T	-40	SW	2011	Spring	3	15	110429	2	1.96	24.8	16.3	0.2606	0.12	4.5	85.15	0	1	0
6	1601T	-40	NE	2010	Spring	1	1	100320	3	0	-	14.7	0.2337	0.045	0.6	73.07	10	4	0
6	1601T	-40	NE	2010	Spring	1	2	100404	2	0	-	12.3	0.2412	0.045	0.6	73.07	4	14	0
6	1601T	-40	NE	2010	Spring	1	3	100417	2	0	-	12.3	0.2468	0.045	0.6	73.07	2	6	0
6	1601T	-40	NE	2010	Spring	1	4	100430	2	0	-	18.7	0.2469	0.045	0.6	73.07	0	2	0
6	1601T	-40	NE	2010	Spring	1	5	100514	2	1.78	-	18.5	0.265	0.045	0.6	73.07	0	0	1
6	1601T	-40	NE	2010	Fall	2	6	100912	1	1.09	12.3	14.5	0.1431	0.068	3.8	73.07	0	0	0
6	1601T	-40	NE	2010	Fall	2	7	100926	1	0	10.7	13.5	0.108	0.068	3.8	73.07	0	0	0
6	1601T	-40	NE	2010	Fall	2	8	101010	2	0	17.8	14.5	0.0967	0.068	3.8	73.07	5	0	0
6	1601T	-40	NE	2010	Fall	2	9	101029	4	1.32	4.3	6.5	0.1718	0.068	3.8	73.07	7	7	0
6	1601T	-40	NE	2010	Fall	2	10	101107	1	0	-6.5	0.5	0.1486	0.068	3.8	73.07	0	0	0
6	1601T	-40	NE	2011	Spring	3	11	110310	2	1.98	2.8	4	0.2509	0.168	4.1	108.73	5	6	0
6	1601T	-40	NE	2011	Spring	3	12	110322	2	0.74	25.7	14.3	0.2114	0.168	4.1	108.73	8	5	0
6	1601T	-40	NE	2011	Spring	3	13	110406	2	4.72	28.5	12.2	0.2437	0.168	4.1	108.73	9	2	0
6	1601T	-40	NE	2011	Spring	3	14	110420	2	2.92	9.7	10.8	0.2457	0.168	4.1	108.73	1	3	1
6	1601T	-40	NE	2011	Spring	3	15	110504	1	6.91	7	7.2	0.2508	0.168	4.1	108.73	1	2	0
6	1603T	-40	SW	2010	Spring	1	1	100320	4	0	-	16.2	0.2172	0.012	2.3	167.15	3	4	0
6	1603T	-40	SW	2010	Spring	1	2	100404	1	0	-	9.2	0.2081	0.012	2.3	167.15	1	0	0
6	1603T	-40	SW	2010	Spring	1	3	100417	3	0	-	23.2	0.2012	0.012	2.3	167.15	0	1	1
6	1603T	-40	SW	2010	Spring	1	4	100430	1	0	-	14.2	0.2211	0.012	2.3	167.15	0	0	1
6	1603T	-40	SW	2010	Spring	1	5	100514	3	1.78	-	27.8	0.2478	0.012	2.3	167.15	0	0	2
6	1603T	-40	SW	2010	Fall	2	6	100912	1	1.09	11.2	14.8	0.1198	0.074	3.6	167.15	0	0	0
6	1603T	-40	SW	2010	Fall	2	7	100926	2	0	13.7	15.2	0.047	0.074	3.6	167.15	0	0	0
6	1603T	-40	SW	2010	Fall	2	8	101010	2	0	32.3	15.8	0.0318	0.074	3.6	167.15	0	0	0
6	1603T	-40	SW	2010	Fall	2	9	101029	3	1.32	25.7	15.2	0.1067	0.074	3.6	167.15	1	5	0
6	1603T	-40	SW	2010	Fall	2	10	101107	1	0	-5.2	1	0.0937	0.074	3.6	167.15	0	5	0
6	1603T	-40	SW	2011	Spring	3	11	110310	2	1.98	2.3	5.5	0.2186	0.027	3.3	275.07	4	6	0
6	1603T	-40	SW	2011	Spring	3	12	110322	1	0.74	17	12.5	0.2058	0.027	3.3	275.07	2	3	0
6	1603T	-40	SW	2011	Spring	3	13	110406	3	4.72	6.8	22.2	0.1989	0.027	3.3	275.07	7	3	0
6	1603T	-40	SW	2011	Spring	3	14	110420	1	2.92	4	12.5	0.2149	0.027	3.3	275.07	2	2	0
6	1603T	-40	SW	2011	Spring	3	15	110504	2	6.91	-1.2	14.5	0.2227	0.027	3.3	275.07	1	1	0
9	1901T	-40	NE	2010	Spring	1	1	100327	4	2.97	-	12	0.2539	0.465	2.7	40.67	6	6	0
9	1901T	-40	NE	2010	Spring	1	2	100409	1	6.68	-	6.2	0.2406	0.465	2.7	40.67	4	5	0
9	1901T	-40	NE	2010	Spring	1	3	100423	2	0.25	-	13.7	0.2543	0.465	2.7	40.67	0	0	0
9	1901T	-40	NE	2010	Spring	1	4	100506	1	0.28	-	17.5	0.2238	0.465	2.7	40.67	1	0	0
9	1901T	-40	NE	2010	Spring	1	5	100519	3	2.49	-	15.5	0.2519	0.465	2.7	40.67	0	0	1
9	1901T	-40	NE	2010	Fall	2	6	100918	2	0.03	25.2	20	0.1322	0.201	5.2	40.67	0	0	0
9	1901T	-40	NE	2010	Fall	2	7	101002	2	0	12.7	13.8	0.1052	0.201	5.2	40.67	0	0	0
9	1901T	-40	NE	2010	Fall	2	8	101016	2	0.74	-	-	0.1647	0.201	5.2	40.67	1	5	1
9	1901T	-40	NE	2010	Fall	2	9	101030	3	0	23.7	14.7	0.1604	0.201	5.2	40.67	2	7	0
9	1901T	-40	NE	2010	Fall	2	10	101112	2	0	-	-	0.1479	0.201	5.2	40.67	2	4	0
9	1901T	-40	NE	2011	Spring	3	11	110311	2	2.36	23	2.3	0.2494	0.314	2.9	42.16	1	1	0
9	1901T	-40	NE	2011	Spring	3	12	110321	3	1.35	36.2	24.2	0.2101	0.314	2.9	42.16	2	8	1
9	1901T	-40	NE	2011	Spring	3	13	110407	1	3.91	24.5	8.8	0.2504	0.314	2.9	42.16	0	4	0
9	1901T	-40	NE	2011	Spring	3	14	110421	2	6.55	24	11	0.2388	0.314	2.9	42.16	0	0	0
9	1901T	-40	NE	2011	Spring	3	15	110505	1	2.77	21.3	8.7	0.2305	0.314	2.9	42.16	1	2	0
9	1904T	-40	SW	2010	Spring	1	1	100327	2	2.97	-	13.3	0.2337	0.018	1.8	75.01	2	4	0
9	1904T	-40	SW	2010	Spring	1	2	100409	3	6.68	-	19.3	0.2227	0.018	1.8	75.01	0	0	1
9	1904T	-40	SW	2010	Spring	1	3	100423	2	0.25	-	14.3	0.239	0.018	1.8	75.01	0	0	1
9	1904T	-40	SW	2010	Spring	1	4	100506	2	0.28	-	20.7	0.2216	0.018	1.8	75.01	0	0	0
9	1904T	-40	SW	2010	Spring	1	5	100519	2	2.49	-	14	0.2538	0.018	1.8	75.01	0	0	1
9	1904T	-40	SW	2010	Fall	2	6	100918	2	0.03	36.5	23.7	0.0658	0.232	2.8	75.01	0	0	0
9	1904T	-40	SW	2010	Fall	2	7	101002	2	0	13.7	14	0.0904	0.232	2.8	75.01	0	0	0
9	1904T	-40	SW	2010	Fall	2	8	101016	3	0.74	42.3	25.7	0.0885	0.232	2.8	75.01	0	0	0
9	1904T	-40	SW	2010	Fall	2	9	101030	2	0	19	10.2	0.0686	0.232	2.8	75.01	0	0	0
9	1904T	-40	SW	2010	Fall	2	10	101112	3	0	41.8	26.3	0.0465	0.232	2.8	75.01	0	0	0
9	1904T	-40	SW	2011	Spring	3	11	110311	3	2.36	29	15.8	0.2216	0.153	5.2	121.4	3	0	0
9	1904T	-40	SW	2011	Spring	3	12	110321	2	1.35	37.3	19.2	0.2248	0.153	5.2	121.4	0	1	0
9	1904T	-40	SW	2011	Spring	3	13	110407	2	3.91	39.7	24.5	0.2145	0.153	5.2	121.4	0	0	0
9	1904T	-40	SW	2011	Spring	3	14	110421	2	6.55	27.8	15.3	0.2357	0.153	5.2	121.4	1	0	0
9	1904T	-40	SW	2011	Spring	3	15	110505	2	2.77	31	19	0.2261	0.153	5.2	121.4	1	0	0
3	1302T	-20	NE	2010	Spring	1	1	100313	2	0.18	-	8	0.2964	0.692	1.7	128.21	6	4	0
3	1302T	-20	NE	2010	Spring	1	2	100330	3	0.79	-	16	0.2753	0.692	1.7	128.21	6	13	0
3	1302T	-20	NE	2010	Spring	1	3	100413	2	0	-	20.7	0.2544	0.692	1.7	128.21	1	9	0
3	1302T	-20	NE	2010	Spring	1	4	100428	3	1.07	-	18.8	0.2728	0.692	1.7	128.21	1	4	0
3	1302T	-20	NE	2010	Spring	1	5	100509	3	0.05	-	14.8	0.2644	0.692	1.7	128.21	1	4	1
3	1302T	-20	NE	2010	Fall	2	6	100912	3	0.51	24	19	0.2039	0.569	6.1	128.21	0	0	0
3	1302T	-20	NE	2010	Fall	2	7	100926	4	0	13.5	15	0.1305	0.569	6.1	128.21	1	0	1
3	1302T	-20	NE	2010	Fall	2	8	101009	1	0	9.5	11.5	0.1232	0.569	6.1	128.21	5	8	1
3	1302T	-20	NE	2010	Fall	2	9	101025	4	0	22	17.8	0.1443	0.569	6.1	128.21	6	6	1
3	1302T	-20	NE	2010	Fall	2	10	101107	2	0.08	5.3	3.3	0.1771	0.569	6.1	128.21	0	3	1
3	1302T	-20	NE	2011	Spring	3	11	110308	2	0.15	15.3	8.8	0.2538	0.482	2.8	60.03	5	6	0
3	1302T	-20	NE	2011	Spring	3	12	110317	4	1.24	20.5	13.7	0.1956	0.482	2.8	60.03	7	11	0
3	1302T	-20	NE	2011	Spring	3	13	110331	1	0	3.3	1.9	0.2373	0.482	2.8	60.03	3	6	0
3	1302T	-20	NE	2011	Spring	3	14	110414	2	1.12	31.5	18.7	0.2265	0.482	2.8	60.03	2	5	1
3	1302T	-20	NE	2011	Spring	3	15	110429	1	1.96	9.2	11.5	0.2543	0.482	2.8	60.03	1	8	0
3	1304T	-20	SW	2010	Spring	1	1	100313	3	0.18	-	7.5	0.297	0.135	2.9	115.24	5	2	0
3	1304T	-20	SW	2010	Spring	1	2	100331	3	0.23	-	20.8	0.1697	0.135	2.9	115.24	5	10	0
3	1304T	-20	SW	2010	Spring	1	3	100414	2	0	-	16.8	0.2724	0.135	2.9	115.24	0	1	0
3	1304T	-20	SW	2010	Spring	1	4	100429	2	0.03	-	14	0.234	0.135	2.9	115.24	0	0	0
3	1304T	-20	SW	2010	Spring	1	5	100509	3	0.05	-	19.7	0.2393	0.135	2.9	115.24	1	0	0
3	1304T	-20	SW	2010	Fall	2	6	100912	3	0.51	39.5	33.2	0.1143	0.06	3.7	115.24	0	0	0
3	1304T	-20	SW	2010	Fall	2	7	100926	3	0	19	17.7	0.0812	0.06	3.7	115.24	0	0	0
3	1304T	-20	SW	2010	Fall	2	8	101009	2	0	18	19.25	0.0652	0.06	3.7	115.24	0	0	0
3	1304T	-20	SW	2010	Fall	2	9	101025	3	0	26.3	19.5	0.0801	0.06	3.7	115.24	0	0	0
3	1304T	-20	SW	2010	Fall	2	10	101107	3	0.08	26.2	13.2	0.1225	0.06	3.7	115.24	2	2	0
3	1304T	-20	SW	2011	Spring	3	11	110308	3	0.15	18.3	10.2	0.2562	0.128	3.6	119.59	3	5	0
3	1304T	-20	SW	2011	Spring	3	12	110317	3	1.24	34.8	16.3	0.2306	0.128	3.6	119.59	6	7	0
3	1304T	-20	SW	2011	Spring	3	13	110331	2	0	19	6.7	0.2433	0.128	3.6	119.59	1	5	0
3	1304T	-20	SW	2011	Spring	3	14	110414	1	1.12	-	11.3	0.2385	0.128	3.6	119.59	1	3	1
3	1304T	-20	SW	2011	Spring	3	15	110429	2	1.96	23	14.8	0.2385	0.128	3.6	119.59	2	2	0
6	1601T	-20	NE	2010	Spring	1	1	100320	3	0	-	12.8	0.2295	0.176	2.6	64.74	0	4	0
6	1601T	-20	NE	2010	Spring	1	2	100404	2	0	-	11	0.2337	0.176	2.6	64.74	4	7	0
6	1601T	-20	NE	2010	Spring	1	3	100417	2	0	-	10.2	0.239	0.176	2.6	64.74	1	3	0
6	1601T	-20	NE	2010	Spring	1	4	100430	2	0	-	16.5	0.234	0.176	2.6	64.74	0	2	0
6	1601T	-20	NE	2010	Spring	1	5	100514	2	1.78	-	-	0.2655	0.176	2.6	64.74	0	0	0
6	1601T	-20	NE	2010	Fall	2	6	100912	1	1.09	12.8	15.2	0.148	0.218	2.1	64.74	0	0	0
6	1601T	-20	NE	2010	Fall	2	7	100926	2	0	12	13.8	0.1062	0.218	2.1	64.74	0	0	1
6	1601T	-20	NE	2010	Fall	2	8	101010	1	0	8.8	11.3	0.1185	0.218	2.1	64.74	4	0	0
6	1601T	-20	NE	2010	Fall	2	9	101029	4	1.32	5.8	8.5	0.1604	0.218	2.1	64.74	7	1	0
6	1601T	-20	NE	2010	Fall	2	10	101107	1	0	-5.3	2.5	0.1503	0.218	2.1	64.74	2	1	0
6	1601T	-20	NE	2011	Spring	3	11	110310	2	1.98	2.5	4	0.2564	0.268	4.2	106.38	2	1	0
6	1601T	-20	NE	2011	Spring	3	12	110322	3	0.74	27.5	17	0.1624	0.268	4.2	106.38	8	6	0
6	1601T	-20	NE	2011	Spring	3	13	110406	2	4.72	21.5	10.5	0.246	0.268	4.2	106.38	6	5	0
6	1601T	-20	NE	2011	Spring	3	14	110420	2	2.92	10	10.5	0.2409	0.268	4.2	106.38	4	7	0
6	1601T	-20	NE	2011	Spring	3	15	110504	1	6.91	12.5	17.2	0.2724	0.268	4.2	106.38	2	1	1
6	1603T	-20	SW	2010	Spring	1	1	100320	4	0	-	16.3	0.2048	0.099	1.2	82.27	5	5	0
6	1603T	-20	SW	2010	Spring	1	2	100404	1	0	-	9.2	0.2014	0.099	1.2	82.27	3	3	0
6	1603T	-20	SW	2010	Spring	1	3	100417	3	0	-	23.3	0.2062	0.099	1.2	82.27	0	0	0
6	1603T	-20	SW	2010	Spring	1	4	100430	2	0	-	20.8	0.2333	0.099	1.2	82.27	0	0	0
6	1603T	-20	SW	2010	Spring	1	5	100514	3	1.78	-	47	0.231	0.099	1.2	82.27	0	0	4
6	1603T	-20	SW	2010	Fall	2	6	100912	1	1.09	11.2	14.5	0.1178	0.043	2.4	82.27	0	0	0
6	1603T	-20	SW	2010	Fall	2	7	100926	2	0	12.3	14.8	0.047	0.043	2.4	82.27	0	0	0
6	1603T	-20	SW	2010	Fall	2	8	101010	2	0	21.5	13.8	0.0317	0.043	2.4	82.27	0	0	0
6	1603T	-20	SW	2010	Fall	2	9	101029	2	1.32	8.8	6.3	0.1132	0.043	2.4	82.27	2	2	0
6	1603T	-20	SW	2010	Fall	2	10	101107	1	0	-4.7	1	0.1	0.043	2.4	82.27	0	2	0
6	1603T	-20	SW	2011	Spring	3	11	110310	2	1.98	1.8	4.7	0.2276	0.164	2.1	39.93	7	3	0
6	1603T	-20	SW	2011	Spring	3	12	110322	2	0.74	27.5	16.8	0.2002	0.164	2.1	39.93	3	3	0
6	1603T	-20	SW	2011	Spring	3	13	110406	3	4.72	31.2	21	0.1994	0.164	2.1	39.93	6	4	0
6	1603T	-20	SW	2011	Spring	3	14	110420	1	2.92	5.7	11.2	0.2075	0.164	2.1	39.93	1	1	1
6	1603T	-20	SW	2011	Spring	3	15	110504	2	6.91	31.2	16.5	0.2391	0.164	2.1	39.93	1	1	0
9	1901T	-20	NE	2010	Spring	1	1	100327	4	2.97	-	10.5	0.2443	0.374	1.4	51.9	4	9	0
9	1901T	-20	NE	2010	Spring	1	2	100409	1	6.68	-	8.2	0.2341	0.374	1.4	51.9	4	2	0
9	1901T	-20	NE	2010	Spring	1	3	100423	2	0.25	-	13.7	0.2334	0.374	1.4	51.9	1	0	0
9	1901T	-20	NE	2010	Spring	1	4	100506	2	0.28	-	16.8	0.2047	0.374	1.4	51.9	0	0	1
9	1901T	-20	NE	2010	Spring	1	5	100519	2	2.49	-	13.2	0.2687	0.374	1.4	51.9	0	0	0
9	1901T	-20	NE	2010	Fall	2	6	100918	2	0.03	24.8	23.3	0.1254	0.33	3.6	51.9	0	0	0
9	1901T	-20	NE	2010	Fall	2	7	101002	2	0	13.2	13.8	0.0942	0.33	3.6	51.9	0	0	0
9	1901T	-20	NE	2010	Fall	2	8	101016	2	0.74	-	-	0.1521	0.33	3.6	51.9	3	1	0
9	1901T	-20	NE	2010	Fall	2	9	101030	3	0	15.7	15	0.1653	0.33	3.6	51.9	1	4	0
9	1901T	-20	NE	2010	Fall	2	10	101112	1	0	6.3	9.3	0.1173	0.33	3.6	51.9	2	5	0
9	1901T	-20	NE	2011	Spring	3	11	110311	2	2.36	7.8	8.8	0.241	0.393	5.1	81.36	3	6	0
9	1901T	-20	NE	2011	Spring	3	12	110321	4	1.35	20	18	0.2239	0.393	5.1	81.36	2	2	0
9	1901T	-20	NE	2011	Spring	3	13	110407	1	3.91	24.2	12	0.2156	0.393	5.1	81.36	0	2	0
9	1901T	-20	NE	2011	Spring	3	14	110421	2	6.55	15.3	13.3	0.2389	0.393	5.1	81.36	0	0	0
9	1901T	-20	NE	2011	Spring	3	15	110505	2	2.77	17	14	0.234	0.393	5.1	81.36	1	0	0
9	1904T	-20	SW	2010	Spring	1	1	100327	2	2.97	-	7.2	0.2498	0.228	0.8	51.36	4	2	1
9	1904T	-20	SW	2010	Spring	1	2	100409	3	6.68	-	17.8	0.2305	0.228	0.8	51.36	2	0	0
9	1904T	-20	SW	2010	Spring	1	3	100423	2	0.25	-	14	0.2156	0.228	0.8	51.36	0	0	0
9	1904T	-20	SW	2010	Spring	1	4	100506	2	0.28	-	17.8	0.2151	0.228	0.8	51.36	0	0	0
9	1904T	-20	SW	2010	Spring	1	5	100519	1	2.49	-	13.5	0.2477	0.228	0.8	51.36	0	0	0
9	1904T	-20	SW	2010	Fall	2	6	100918	1	0.03	16.2	17	0.0647	0.074	2.4	51.36	0	0	0
9	1904T	-20	SW	2010	Fall	2	7	101002	3	0	13	15.2	0.1169	0.074	2.4	51.36	0	0	0
9	1904T	-20	SW	2010	Fall	2	8	101016	3	0.74	30.2	22.5	0.0614	0.074	2.4	51.36	0	0	0
9	1904T	-20	SW	2010	Fall	2	9	101030	2	0	21.2	14.3	0.0709	0.074	2.4	51.36	2	0	0
9	1904T	-20	SW	2010	Fall	2	10	101112	3	0	44	-	0.0454	0.074	2.4	51.36	2	0	0
9	1904T	-20	SW	2011	Spring	3	11	110311	3	2.36	29.7	15.3	0.224	0.287	4.2	69.03	1	0	0
9	1904T	-20	SW	2011	Spring	3	12	110321	2	1.35	29.8	18.5	0.2135	0.287	4.2	69.03	3	0	0
9	1904T	-20	SW	2011	Spring	3	13	110407	2	3.91	35.8	20.5	0.2091	0.287	4.2	69.03	0	0	0
9	1904T	-20	SW	2011	Spring	3	14	110421	1	6.55	4.5	7.5	0.2303	0.287	4.2	69.03	0	0	0
9	1904T	-20	SW	2011	Spring	3	15	110505	2	2.77	27.3	14	0.2225	0.287	4.2	69.03	0	0	0
3	1302T	0	NE	2010	Spring	1	1	100313	2	0.18	-	8.3	0.3131	0.78	2.7	52.44	6	4	0
3	1302T	0	NE	2010	Spring	1	2	100330	3	0.79	-	16	0.2524	0.78	2.7	52.44	3	6	0
3	1302T	0	NE	2010	Spring	1	3	100413	3	0	-	20	0.2636	0.78	2.7	52.44	1	4	2
3	1302T	0	NE	2010	Spring	1	4	100428	2	1.07	-	11	0.2853	0.78	2.7	52.44	0	1	1
3	1302T	0	NE	2010	Spring	1	5	100509	2	0.05	-	11.8	0.2746	0.78	2.7	52.44	1	1	2
3	1302T	0	NE	2010	Fall	2	6	100912	3	0.51	23.7	20	0.1659	0.673	4.9	52.44	0	0	1
3	1302T	0	NE	2010	Fall	2	7	100926	3	0	13.7	14.7	0.08	0.673	4.9	52.44	1	0	0
3	1302T	0	NE	2010	Fall	2	8	101009	1	0	12.5	11.5	0.0815	0.673	4.9	52.44	0	0	0
3	1302T	0	NE	2010	Fall	2	9	101025	3	0	21.5	17.2	0.11	0.673	4.9	52.44	1	4	0
3	1302T	0	NE	2010	Fall	2	10	101107	3	0.08	18.5	10.3	0.1578	0.673	4.9	52.44	2	1	0
3	1302T	0	NE	2011	Spring	3	11	110308	2	0.15	15.7	9.3	0.2787	0.594	5.1	38.85	1	6	0
3	1302T	0	NE	2011	Spring	3	12	110317	3	1.24	32.3	19.3	0.2481	0.594	5.1	38.85	1	8	0
3	1302T	0	NE	2011	Spring	3	13	110331	2	0	15.8	8.5	0.2694	0.594	5.1	38.85	4	8	0
3	1302T	0	NE	2011	Spring	3	14	110414	3	1.12	35.2	22.5	0.2433	0.594	5.1	38.85	4	5	0
3	1302T	0	NE	2011	Spring	3	15	110429	1	1.96	8.8	10.7	0.2643	0.594	5.1	38.85	2	2	1
3	1304T	0	SW	2010	Spring	1	1	100313	3	0.18	-	8	0.2722	0.621	6.2	26.53	1	10	0
3	1304T	0	SW	2010	Spring	1	2	100331	3	0.23	-	18.2	0.1988	0.621	6.2	26.53	5	7	0
3	1304T	0	SW	2010	Spring	1	3	100414	2	0	-	17.7	0.2601	0.621	6.2	26.53	1	2	0
3	1304T	0	SW	2010	Spring	1	4	100429	2	0.03	-	13.3	0.2511	0.621	6.2	26.53	1	1	0
3	1304T	0	SW	2010	Spring	1	5	100509	3	0.05	-	15.7	0.2351	0.621	6.2	26.53	0	0	0
3	1304T	0	SW	2010	Fall	2	6	100912	3	0.51	33.2	21.3	0.1484	0.692	2.9	26.53	0	0	0
3	1304T	0	SW	2010	Fall	2	7	100926	3	0	17.7	16.7	0.0579	0.692	2.9	26.53	0	0	0
3	1304T	0	SW	2010	Fall	2	8	101009	2	0	19.3	12.3	0.0551	0.692	2.9	26.53	0	0	0
3	1304T	0	SW	2010	Fall	2	9	101025	3	0	27.5	20.2	0.0552	0.692	2.9	26.53	0	0	0
3	1304T	0	SW	2010	Fall	2	10	101107	3	0.08	22.5	12.5	0.0861	0.692	2.9	26.53	1	4	0
3	1304T	0	SW	2011	Spring	3	11	110308	3	0.15	17.8	11.5	0.2371	0.563	1.6	7.89	5	10	0
3	1304T	0	SW	2011	Spring	3	12	110317	1	1.24	12.2	5.8	0.2378	0.563	1.6	7.89	9	23	0
3	1304T	0	SW	2011	Spring	3	13	110331	3	0	19.3	12.3	0.2445	0.563	1.6	7.89	5	13	0
3	1304T	0	SW	2011	Spring	3	14	110414	2	1.12	30.7	17	0.2248	0.563	1.6	7.89	3	5	0
3	1304T	0	SW	2011	Spring	3	15	110429	2	1.96	21.3	14.5	0.2468	0.563	1.6	7.89	2	7	0
6	1601T	0	NE	2010	Spring	1	1	100320	2	0	-	11.5	0.2301	0.59	3.6	80.95	9	3	0
6	1601T	0	NE	2010	Spring	1	2	100404	2	0	-	15.8	0.2383	0.59	3.6	80.95	5	4	0
6	1601T	0	NE	2010	Spring	1	3	100417	1	0	-	11.2	0.2278	0.59	3.6	80.95	3	1	0
6	1601T	0	NE	2010	Spring	1	4	100430	2	0	-	22.8	0.2306	0.59	3.6	80.95	1	2	1
6	1601T	0	NE	2010	Spring	1	5	100514	1	1.78	-	16.5	0.2514	0.59	3.6	80.95	0	0	1
6	1601T	0	NE	2010	Fall	2	6	100912	1	1.09	16	15.2	0.1011	0.761	4.7	80.95	0	0	0
6	1601T	0	NE	2010	Fall	2	7	100926	1	0	10	12.8	0.0523	0.761	4.7	80.95	0	0	0
6	1601T	0	NE	2010	Fall	2	8	101010	1	0	10	10.5	0.0478	0.761	4.7	80.95	0	0	0
6	1601T	0	NE	2010	Fall	2	9	101029	3	1.32	8	7.3	0.105	0.761	4.7	80.95	1	8	0
6	1601T	0	NE	2010	Fall	2	10	101107	1	0	-3.8	-1	0.0956	0.761	4.7	80.95	1	1	0
6	1601T	0	NE	2011	Spring	3	11	110310	1	1.98	2.3	3.3	0.2439	0.644	5	184.6	4	11	0
6	1601T	0	NE	2011	Spring	3	12	110322	2	0.74	29	19.2	0.191	0.644	5	184.6	2	3	0
6	1601T	0	NE	2011	Spring	3	13	110406	2	4.72	31.7	16.2	0.2376	0.644	5	184.6	0	8	0
6	1601T	0	NE	2011	Spring	3	14	110420	2	2.92	9.5	10.3	0.2369	0.644	5	184.6	5	4	0
6	1601T	0	NE	2011	Spring	3	15	110504	1	6.91	16.7	9.4	0.253	0.644	5	184.6	1	1	0
6	1603T	0	SW	2010	Spring	1	1	100320	4	0	-	16.8	0.2224	0.555	2.3	79.75	2	4	0
6	1603T	0	SW	2010	Spring	1	2	100404	1	0	-	8.5	0.2208	0.555	2.3	79.75	4	1	0
6	1603T	0	SW	2010	Spring	1	3	100417	2	0	-	15.3	0.2118	0.555	2.3	79.75	0	0	0
6	1603T	0	SW	2010	Spring	1	4	100430	1	0	-	14.7	0.2224	0.555	2.3	79.75	1	0	1
6	1603T	0	SW	2010	Spring	1	5	100514	3	1.78	-	25.7	0.2445	0.555	2.3	79.75	1	0	1
6	1603T	0	SW	2010	Fall	2	6	100912	1	1.09	11.8	15.2	0.115	0.561	2	79.75	0	0	0
6	1603T	0	SW	2010	Fall	2	7	100926	2	0	12.3	15.3	0.0307	0.561	2	79.75	0	0	0
6	1603T	0	SW	2010	Fall	2	8	101010	2	0	31.8	19.2	-	0.561	2	79.75	0	0	0
6	1603T	0	SW	2010	Fall	2	9	101029	2	1.32	13	9.5	0.0827	0.561	2	79.75	0	4	0
6	1603T	0	SW	2010	Fall	2	10	101107	2	0	12.2	6.3	0.087	0.561	2	79.75	2	2	0
6	1603T	0	SW	2011	Spring	3	11	110310	2	1.98	2.3	4	0.2303	0.438	4	70.99	5	0	0
6	1603T	0	SW	2011	Spring	3	12	110322	1	0.74	12.8	12	0.1346	0.438	4	70.99	7	3	0
6	1603T	0	SW	2011	Spring	3	13	110406	3	4.72	31.7	21.7	0.2023	0.438	4	70.99	2	0	0
6	1603T	0	SW	2011	Spring	3	14	110420	2	2.92	7.5	10.2	0.2087	0.438	4	70.99	1	1	0
6	1603T	0	SW	2011	Spring	3	15	110504	2	6.91	21.2	11.5	0.2293	0.438	4	70.99	2	1	0
9	1901T	0	NE	2010	Spring	1	1	100327	3	2.97	-	13.5	0.2418	0.711	3.6	118.22	9	13	0
9	1901T	0	NE	2010	Spring	1	2	100409	2	6.68	-	17.7	0.2358	0.711	3.6	118.22	8	5	0
9	1901T	0	NE	2010	Spring	1	3	100423	2	0.25	-	14.5	0.227	0.711	3.6	118.22	0	2	0
9	1901T	0	NE	2010	Spring	1	4	100506	2	0.28	-	24.3	0.2054	0.711	3.6	118.22	0	0	0
9	1901T	0	NE	2010	Spring	1	5	100519	2	2.49	-	14	0.2488	0.711	3.6	118.22	0	0	0
9	1901T	0	NE	2010	Fall	2	6	100918	2	0.03	32.5	25.8	0.0647	0.698	3.7	118.22	0	0	0
9	1901T	0	NE	2010	Fall	2	7	101002	2	0	13.3	14.8	0.056	0.698	3.7	118.22	0	0	0
9	1901T	0	NE	2010	Fall	2	8	101016	2	0.74	-	-	0.0876	0.698	3.7	118.22	0	1	0
9	1901T	0	NE	2010	Fall	2	9	101030	3	0	24.2	19	0.1249	0.698	3.7	118.22	1	5	0
9	1901T	0	NE	2010	Fall	2	10	101112	2	0	24.5	18.3	0.0772	0.698	3.7	118.22	1	2	0
9	1901T	0	NE	2011	Spring	3	11	110311	2	2.36	22.7	13.2	0.2238	0.582	3.7	41.23	3	1	0
9	1901T	0	NE	2011	Spring	3	12	110321	2	1.35	35.8	20.5	0.2184	0.582	3.7	41.23	4	3	0
9	1901T	0	NE	2011	Spring	3	13	110407	2	3.91	32.3	24.5	0.209	0.582	3.7	41.23	1	1	0
9	1901T	0	NE	2011	Spring	3	14	110421	2	6.55	19	14.2	0.2298	0.582	3.7	41.23	0	2	1
9	1901T	0	NE	2011	Spring	3	15	110505	1	2.77	22.3	12.2	0.2184	0.582	3.7	41.23	3	3	0
9	1904T	0	SW	2010	Spring	1	1	100327	2	2.97	-	9.3	0.2267	0.644	4.1	3.4	6	4	0
9	1904T	0	SW	2010	Spring	1	2	100409	3	6.68	-	15.7	0.2019	0.644	4.1	3.4	1	0	0
9	1904T	0	SW	2010	Spring	1	3	100423	1	0.25	-	12.7	0.2059	0.644	4.1	3.4	0	0	0
9	1904T	0	SW	2010	Spring	1	4	100506	2	0.28	-	19.5	0.1871	0.644	4.1	3.4	0	0	1
9	1904T	0	SW	2010	Spring	1	5	100519	2	2.49	-	13.5	0.2178	0.644	4.1	3.4	0	0	0
9	1904T	0	SW	2010	Fall	2	6	100918	1	0.03	14.8	16.3	0.0423	0.355	3.2	3.4	0	0	0
9	1904T	0	SW	2010	Fall	2	7	101002	2	0	12.8	14.7	0.0328	0.355	3.2	3.4	0	0	0
9	1904T	0	SW	2010	Fall	2	8	101016	3	0.74	28.2	25.5	0.0828	0.355	3.2	3.4	0	0	0
9	1904T	0	SW	2010	Fall	2	9	101030	2	0	20.2	10.8	0.0649	0.355	3.2	3.4	0	0	0
9	1904T	0	SW	2010	Fall	2	10	101112	3	0	31	23	0.034	0.355	3.2	3.4	0	0	0
9	1904T	0	SW	2011	Spring	3	11	110311	3	2.36	15.2	11.7	0.2086	0.617	0.8	32.74	3	0	0
9	1904T	0	SW	2011	Spring	3	12	110321	1	1.35	19.2	12.7	0.1923	0.617	0.8	32.74	5	3	0
9	1904T	0	SW	2011	Spring	3	13	110407	3	3.91	26.2	19.2	0.1865	0.617	0.8	32.74	2	1	0
9	1904T	0	SW	2011	Spring	3	14	110421	2	6.55	18.3	14.2	0.2236	0.617	0.8	32.74	1	1	0
9	1904T	0	SW	2011	Spring	3	15	110505	2	2.77	33	16.5	0.2104	0.617	0.8	32.74	0	0	0
3	1302T	20	NE	2010	Spring	1	1	100313	1	0.18	-	6.7	0.2869	0.936	3.2	76.5	5	3	0
3	1302T	20	NE	2010	Spring	1	2	100330	3	0.79	-	14.3	0.2611	0.936	3.2	76.5	5	4	0
3	1302T	20	NE	2010	Spring	1	3	100413	2	0	-	18.7	0.2443	0.936	3.2	76.5	0	3	2
3	1302T	20	NE	2010	Spring	1	4	100428	3	1.07	-	12	0.2546	0.936	3.2	76.5	0	2	2
3	1302T	20	NE	2010	Spring	1	5	100509	2	0.05	-	10.3	0.233	0.936	3.2	76.5	3	0	1
3	1302T	20	NE	2010	Fall	2	6	100912	3	0.51	23.8	18.8	0.1502	0.869	6	76.5	0	0	1
3	1302T	20	NE	2010	Fall	2	7	100926	4	0	14.5	15	0.0676	0.869	6	76.5	3	0	1
3	1302T	20	NE	2010	Fall	2	8	101009	1	0	12.5	13	0.08	0.869	6	76.5	3	0	2
3	1302T	20	NE	2010	Fall	2	9	101025	4	0	22.2	17.8	0.0935	0.869	6	76.5	3	1	2
3	1302T	20	NE	2010	Fall	2	10	101107	2	0.08	12.5	6.7	0.1328	0.869	6	76.5	2	3	2
3	1302T	20	NE	2011	Spring	3	11	110308	1	0.15	3.7	4.3	0.2519	0.859	3.6	70.51	3	1	0
3	1302T	20	NE	2011	Spring	3	12	110317	3	1.24	28	14.5	0.1793	0.859	3.6	70.51	10	5	0
3	1302T	20	NE	2011	Spring	3	13	110331	1	0	2	2.8	0.2381	0.859	3.6	70.51	5	5	0
3	1302T	20	NE	2011	Spring	3	14	110414	2	1.12	33.3	16.2	0.2225	0.859	3.6	70.51	4	2	0
3	1302T	20	NE	2011	Spring	3	15	110429	1	1.96	9.2	10	0.2523	0.859	3.6	70.51	3	2	2
3	1304T	20	SW	2010	Spring	1	1	100313	3	0.18	-	7.5	0.2273	0.948	4.5	90.44	3	5	0
3	1304T	20	SW	2010	Spring	1	2	100331	3	0.23	-	15.5	0.2455	0.948	4.5	90.44	6	5	0
3	1304T	20	SW	2010	Spring	1	3	100414	2	0	-	20.5	0.2216	0.948	4.5	90.44	0	0	0
3	1304T	20	SW	2010	Spring	1	4	100429	2	0.03	-	11.2	0.2232	0.948	4.5	90.44	3	3	0
3	1304T	20	SW	2010	Spring	1	5	100509	3	0.05	-	10.7	0.2035	0.948	4.5	90.44	1	0	0
3	1304T	20	SW	2010	Fall	2	6	100912	3	0.51	26.8	19.5	0.1092	0.819	3.9	90.44	0	0	0
3	1304T	20	SW	2010	Fall	2	7	100926	3	0	14.3	14.5	0.0488	0.819	3.9	90.44	0	0	0
3	1304T	20	SW	2010	Fall	2	8	101009	2	0	21.5	12.8	0.0555	0.819	3.9	90.44	0	0	0
3	1304T	20	SW	2010	Fall	2	9	101025	3	0	22	17.3	0.0517	0.819	3.9	90.44	1	1	0
3	1304T	20	SW	2010	Fall	2	10	101107	3	0.08	16.8	10.2	0.0676	0.819	3.9	90.44	0	7	0
3	1304T	20	SW	2011	Spring	3	11	110308	2	0.15	13.3	8	0.2109	0.919	4.8	60.41	3	9	0
3	1304T	20	SW	2011	Spring	3	12	110317	2	1.24	23.5	11.8	0.2134	0.919	4.8	60.41	10	15	0
3	1304T	20	SW	2011	Spring	3	13	110331	2	0	14.7	7.8	0.2236	0.919	4.8	60.41	4	16	0
3	1304T	20	SW	2011	Spring	3	14	110414	1	1.12	-	13.2	0.2074	0.919	4.8	60.41	1	6	0
3	1304T	20	SW	2011	Spring	3	15	110429	2	1.96	17.7	13.2	0.2343	0.919	4.8	60.41	1	7	0
6	1601T	20	NE	2010	Spring	1	1	100320	2	0	-	11.2	0.2403	0.927	5.6	107.69	8	4	0
6	1601T	20	NE	2010	Spring	1	2	100404	2	0	-	15.2	0.227	0.927	5.6	107.69	0	7	0
6	1601T	20	NE	2010	Spring	1	3	100417	1	0	-	10.8	0.2424	0.927	5.6	107.69	3	4	1
6	1601T	20	NE	2010	Spring	1	4	100430	2	0	-	18	0.2421	0.927	5.6	107.69	0	0	2
6	1601T	20	NE	2010	Spring	1	5	100514	2	1.78	-	-	0.262	0.927	5.6	107.69	0	0	0
6	1601T	20	NE	2010	Fall	2	6	100912	1	1.09	14.8	15.8	0.1176	0.884	5.6	107.69	0	0	0
6	1601T	20	NE	2010	Fall	2	7	100926	2	0	11.7	13.5	0.0552	0.884	5.6	107.69	0	0	0
6	1601T	20	NE	2010	Fall	2	8	101010	1	0	10.8	13	0.048	0.884	5.6	107.69	0	0	0
6	1601T	20	NE	2010	Fall	2	9	101029	4	1.32	11.2	9.5	0.1097	0.884	5.6	107.69	4	8	0
6	1601T	20	NE	2010	Fall	2	10	101107	1	0	-3.8	2	0.0782	0.884	5.6	107.69	1	2	0
6	1601T	20	NE	2011	Spring	3	11	110310	1	1.98	2.5	4	0.2312	0.9	4.7	94.69	3	3	0
6	1601T	20	NE	2011	Spring	3	12	110322	3	0.74	27.3	20.7	0.2057	0.9	4.7	94.69	5	3	0
6	1601T	20	NE	2011	Spring	3	13	110406	1	4.72	19	8.3	0.244	0.9	4.7	94.69	1	5	0
6	1601T	20	NE	2011	Spring	3	14	110420	2	2.92	8.7	9.7	0.2225	0.9	4.7	94.69	0	10	0
6	1601T	20	NE	2011	Spring	3	15	110504	1	6.91	15	9.2	0.2588	0.9	4.7	94.69	2	2	0
6	1603T	20	SW	2010	Spring	1	1	100320	4	0	-	12.8	0.2283	0.946	3.6	0	15	4	0
6	1603T	20	SW	2010	Spring	1	2	100404	1	0	-	9.2	0.2406	0.946	3.6	0	4	3	0
6	1603T	20	SW	2010	Spring	1	3	100417	2	0	-	12.2	0.2182	0.946	3.6	0	0	1	0
6	1603T	20	SW	2010	Spring	1	4	100430	1	0	-	13.5	0.2145	0.946	3.6	0	2	0	1
6	1603T	20	SW	2010	Spring	1	5	100514	2	1.78	-	16.5	0.2522	0.946	3.6	0	0	0	1
6	1603T	20	SW	2010	Fall	2	6	100912	1	1.09	14.8	16.2	0.1103	0.861	4	0	0	0	0
6	1603T	20	SW	2010	Fall	2	7	100926	2	0	13.8	15	0.0485	0.861	4	0	0	0	0
6	1603T	20	SW	2010	Fall	2	8	101010	2	0	17.3	15.8	0.0409	0.861	4	0	0	0	0
6	1603T	20	SW	2010	Fall	2	9	101029	3	1.32	20.8	13.3	0.0862	0.861	4	0	2	1	0
6	1603T	20	SW	2010	Fall	2	10	101107	2	0	7.3	4.8	0.0956	0.861	4	0	6	0	0
6	1603T	20	SW	2011	Spring	3	11	110310	2	1.98	1.5	5	0.2278	0.881	3.2	0	4	2	0
6	1603T	20	SW	2011	Spring	3	12	110322	2	0.74	24.8	14	0.2101	0.881	3.2	0	13	13	0
6	1603T	20	SW	2011	Spring	3	13	110406	2	4.72	24	11.7	0.187	0.881	3.2	0	6	3	0
6	1603T	20	SW	2011	Spring	3	14	110420	1	2.92	4.7	11.2	0.2206	0.881	3.2	0	3	5	0
6	1603T	20	SW	2011	Spring	3	15	110504	2	6.91	20.3	12.2	0.2341	0.881	3.2	0	3	1	0
9	1901T	20	NE	2010	Spring	1	1	100327	3	2.97	-	-	0.2359	0.888	4.6	66.14	3	7	0
9	1901T	20	NE	2010	Spring	1	2	100409	2	6.68	-	-	0.2282	0.888	4.6	66.14	7	3	0
9	1901T	20	NE	2010	Spring	1	3	100423	2	0.25	-	-	0.233	0.888	4.6	66.14	2	1	0
9	1901T	20	NE	2010	Spring	1	4	100506	2	0.28	-	-	0.1844	0.888	4.6	66.14	2	0	0
9	1901T	20	NE	2010	Spring	1	5	100519	3	2.49	-	-	0.2321	0.888	4.6	66.14	1	0	0
9	1901T	20	NE	2010	Fall	2	6	100918	2	0.03	24	-	0.0683	0.865	3.9	66.14	0	0	0
9	1901T	20	NE	2010	Fall	2	7	101002	2	0	12.2	-	0.0625	0.865	3.9	66.14	0	0	0
9	1901T	20	NE	2010	Fall	2	8	101016	3	0.74	32.5	-	0.1146	0.865	3.9	66.14	1	1	0
9	1901T	20	NE	2010	Fall	2	9	101030	2	0	17.5	-	0.1142	0.865	3.9	66.14	1	2	0
9	1901T	20	NE	2010	Fall	2	10	101112	2	0	23	-	0.0899	0.865	3.9	66.14	3	0	0
9	1901T	20	NE	2011	Spring	3	11	110311	2	2.36	14.2	-	0.2229	0.773	4.7	97.48	8	3	0
9	1901T	20	NE	2011	Spring	3	12	110321	3	1.35	39	-	0.21	0.773	4.7	97.48	2	6	0
9	1901T	20	NE	2011	Spring	3	13	110407	1	3.91	17.3	-	0.1969	0.773	4.7	97.48	1	1	0
9	1901T	20	NE	2011	Spring	3	14	110421	2	6.55	14.5	-	0.2291	0.773	4.7	97.48	1	5	0
9	1901T	20	NE	2011	Spring	3	15	110505	2	2.77	20.8	-	0.2184	0.773	4.7	97.48	3	3	0
9	1904T	20	SW	2010	Spring	1	1	100327	2	2.97	-	6.7	0.2332	0.948	4.4	12.55	5	4	0
9	1904T	20	SW	2010	Spring	1	2	100409	3	6.68	-	14	0.2459	0.948	4.4	12.55	2	0	0
9	1904T	20	SW	2010	Spring	1	3	100423	2	0.25	-	13.3	0.2242	0.948	4.4	12.55	0	0	0
9	1904T	20	SW	2010	Spring	1	4	100506	2	0.28	-	15.7	0.2028	0.948	4.4	12.55	0	0	0
9	1904T	20	SW	2010	Spring	1	5	100519	1	2.49	-	12.5	0.2515	0.948	4.4	12.55	0	0	0
9	1904T	20	SW	2010	Fall	2	6	100918	1	0.03	16	15.7	0.0711	0.705	2.1	12.55	0	0	0
9	1904T	20	SW	2010	Fall	2	7	101002	3	0	10.8	12.8	0.0711	0.705	2.1	12.55	0	0	0
9	1904T	20	SW	2010	Fall	2	8	101016	4	0.74	20	17.2	0.0874	0.705	2.1	12.55	0	0	0
9	1904T	20	SW	2010	Fall	2	9	101030	1	0	4.9	5.4	0.0639	0.705	2.1	12.55	0	1	0
9	1904T	20	SW	2010	Fall	2	10	101112	3	0	22.8	18.8	0.0407	0.705	2.1	12.55	0	0	0
9	1904T	20	SW	2011	Spring	3	11	110311	2	2.36	15.3	1.5	0.2335	0.958	2.7	17.71	0	0	0
9	1904T	20	SW	2011	Spring	3	12	110321	2	1.35	28.8	16.8	0.2213	0.958	2.7	17.71	4	4	0
9	1904T	20	SW	2011	Spring	3	13	110407	2	3.91	29.7	15.3	0.199	0.958	2.7	17.71	0	0	0
9	1904T	20	SW	2011	Spring	3	14	110421	1	6.55	7.5	6.8	0.2159	0.958	2.7	17.71	5	0	0
9	1904T	20	SW	2011	Spring	3	15	110505	2	2.77	15	11	0.2253	0.958	2.7	17.71	1	0	0
3	1302T	40	NE	2010	Spring	1	1	100313	1	0.18	-	7	0.2521	0.969	3.6	25.57	5	5	0
3	1302T	40	NE	2010	Spring	1	2	100330	2	0.79	-	7.3	0.2489	0.969	3.6	25.57	3	0	0
3	1302T	40	NE	2010	Spring	1	3	100413	2	0	-	14.5	0.242	0.969	3.6	25.57	2	0	0
3	1302T	40	NE	2010	Spring	1	4	100428	1	1.07	-	7.5	0.2564	0.969	3.6	25.57	4	1	1
3	1302T	40	NE	2010	Spring	1	5	100509	3	0.05	-	11	0.237	0.969	3.6	25.57	1	0	0
3	1302T	40	NE	2010	Fall	2	6	100912	3	0.51	22.5	18.8	0.1535	0.915	4	25.57	0	0	3
3	1302T	40	NE	2010	Fall	2	7	100926	3	0	12.8	14.5	0.0796	0.915	4	25.57	1	0	1
3	1302T	40	NE	2010	Fall	2	8	101009	2	0	25.3	17.3	0.0739	0.915	4	25.57	1	0	0
3	1302T	40	NE	2010	Fall	2	9	101025	4	0	20.8	18.7	0.0909	0.915	4	25.57	1	1	0
3	1302T	40	NE	2010	Fall	2	10	101107	2	0.08	12	4	0.1115	0.915	4	25.57	0	1	0
3	1302T	40	NE	2011	Spring	3	11	110308	1	0.15	5.5	3.2	0.2294	0.938	3.6	16.67	3	1	0
3	1302T	40	NE	2011	Spring	3	12	110317	4	1.24	19.8	14.2	0.1569	0.938	3.6	16.67	4	6	1
3	1302T	40	NE	2011	Spring	3	13	110331	2	0	14.8	5.2	0.2219	0.938	3.6	16.67	4	3	0
3	1302T	40	NE	2011	Spring	3	14	110414	2	1.12	30.2	13.5	0.2111	0.938	3.6	16.67	6	3	1
3	1302T	40	NE	2011	Spring	3	15	110429	2	1.96	16.2	10.7	0.2542	0.938	3.6	16.67	4	1	1
3	1304T	40	SW	2010	Spring	1	1	100313	3	0.18	-	7.3	0.2348	0.956	6.2	14.64	2	4	0
3	1304T	40	SW	2010	Spring	1	2	100331	2	0.23	-	11.2	0.1336	0.956	6.2	14.64	6	8	0
3	1304T	40	SW	2010	Spring	1	3	100414	2	0	-	16	0.2337	0.956	6.2	14.64	0	3	0
3	1304T	40	SW	2010	Spring	1	4	100429	2	0.03	-	11.7	0.2485	0.956	6.2	14.64	1	1	1
3	1304T	40	SW	2010	Spring	1	5	100509	3	0.05	-	13.5	0.2172	0.956	6.2	14.64	0	0	1
3	1304T	40	SW	2010	Fall	2	6	100912	3	0.51	26.7	18.5	0.126	0.823	3.9	14.64	1	0	0
3	1304T	40	SW	2010	Fall	2	7	100926	3	0	14	14.3	0.0582	0.823	3.9	14.64	0	0	0
3	1304T	40	SW	2010	Fall	2	8	101009	2	0	22.3	13.5	0.0573	0.823	3.9	14.64	0	0	0
3	1304T	40	SW	2010	Fall	2	9	101025	3	0	21.8	17.5	0.0584	0.823	3.9	14.64	3	1	0
3	1304T	40	SW	2010	Fall	2	10	101107	3	0.08	25	11.2	0.0917	0.823	3.9	14.64	1	7	0
3	1304T	40	SW	2011	Spring	3	11	110308	2	0.15	14.8	6.8	0.216	0.94	4.2	11.12	1	6	0
3	1304T	40	SW	2011	Spring	3	12	110317	2	1.24	28.3	10.2	0.2174	0.94	4.2	11.12	8	14	0
3	1304T	40	SW	2011	Spring	3	13	110331	3	0	18.5	9	0.2217	0.94	4.2	11.12	9	12	0
3	1304T	40	SW	2011	Spring	3	14	110414	2	1.12	33.3	13	0.2119	0.94	4.2	11.12	3	6	0
3	1304T	40	SW	2011	Spring	3	15	110429	2	1.96	23.8	12.2	0.2284	0.94	4.2	11.12	0	3	0
6	1601T	40	NE	2010	Spring	1	1	100320	2	0	-	9.8	0.2472	0.938	5	19.26	7	5	0
6	1601T	40	NE	2010	Spring	1	2	100404	3	0	-	16.5	0.2411	0.938	5	19.26	4	3	0
6	1601T	40	NE	2010	Spring	1	3	100417	2	0	-	10.7	0.2347	0.938	5	19.26	3	3	1
6	1601T	40	NE	2010	Spring	1	4	100430	2	0	-	15.5	0.2544	0.938	5	19.26	0	0	1
6	1601T	40	NE	2010	Spring	1	5	100514	1	1.78	-	15	0.2635	0.938	5	19.26	0	0	2
6	1601T	40	NE	2010	Fall	2	6	100912	1	1.09	14.2	15.3	0.1208	0.896	4	19.26	0	0	0
6	1601T	40	NE	2010	Fall	2	7	100926	1	0	9.7	13.5	0.0647	0.896	4	19.26	0	0	0
6	1601T	40	NE	2010	Fall	2	8	101010	2	0	23.2	15.7	0.0589	0.896	4	19.26	2	0	0
6	1601T	40	NE	2010	Fall	2	9	101029	4	1.32	8.8	9.3	0.0954	0.896	4	19.26	3	6	0
6	1601T	40	NE	2010	Fall	2	10	101107	1	0	-3.3	1	0.0794	0.896	4	19.26	1	1	0
6	1601T	40	NE	2011	Spring	3	11	110310	1	1.98	1.8	3.2	0.247	0.921	6.5	31.66	3	5	0
6	1601T	40	NE	2011	Spring	3	12	110322	3	0.74	29.2	19.8	0.205	0.921	6.5	31.66	2	7	0
6	1601T	40	NE	2011	Spring	3	13	110406	2	4.72	23.2	12	0.234	0.921	6.5	31.66	2	5	0
6	1601T	40	NE	2011	Spring	3	14	110420	2	2.92	7	8.5	0.2308	0.921	6.5	31.66	1	5	0
6	1601T	40	NE	2011	Spring	3	15	110504	2	6.91	12.3	8.8	0.2645	0.921	6.5	31.66	4	0	0
6	1603T	40	SW	2010	Spring	1	1	100320	3	0	-	14.3	0.2258	0.933	3.8	0	9	10	1
6	1603T	40	SW	2010	Spring	1	2	100404	1	0	-	8.3	0.2338	0.933	3.8	0	4	5	1
6	1603T	40	SW	2010	Spring	1	3	100417	2	0	-	12.7	0.2316	0.933	3.8	0	1	2	0
6	1603T	40	SW	2010	Spring	1	4	100430	1	0	-	13.5	0.2276	0.933	3.8	0	2	0	2
6	1603T	40	SW	2010	Spring	1	5	100514	3	1.78	-	20.7	0.2592	0.933	3.8	0	0	0	0
6	1603T	40	SW	2010	Fall	2	6	100912	1	1.09	13	15.7	0.0937	0.879	4.1	0	0	0	0
6	1603T	40	SW	2010	Fall	2	7	100926	2	0	12	14.2	0.0563	0.879	4.1	0	0	0	0
6	1603T	40	SW	2010	Fall	2	8	101010	2	0	24.5	15.5	0.0394	0.879	4.1	0	0	0	0
6	1603T	40	SW	2010	Fall	2	9	101029	3	1.32	19.8	13	0.1045	0.879	4.1	0	2	2	0
6	1603T	40	SW	2010	Fall	2	10	101107	1	0	-2.2	2	0.0976	0.879	4.1	0	1	0	0
6	1603T	40	SW	2011	Spring	3	11	110310	2	1.98	1.8	3.7	0.2221	0.933	3.6	0	3	4	0
6	1603T	40	SW	2011	Spring	3	12	110322	2	0.74	23.5	12.5	0.2146	0.933	3.6	0	10	13	0
6	1603T	40	SW	2011	Spring	3	13	110406	3	4.72	31.7	16.7	0.1907	0.933	3.6	0	3	4	0
6	1603T	40	SW	2011	Spring	3	14	110420	1	2.92	4.8	10.5	0.2243	0.933	3.6	0	2	8	0
6	1603T	40	SW	2011	Spring	3	15	110504	2	6.91	15.5	10	0.2505	0.933	3.6	0	4	0	1
9	1901T	40	NE	2010	Spring	1	1	100327	3	2.97	-	13.3	0.2285	0.931	3	20.23	6	3	0
9	1901T	40	NE	2010	Spring	1	2	100409	2	6.68	-	15.2	0.2293	0.931	3	20.23	1	2	1
9	1901T	40	NE	2010	Spring	1	3	100423	2	0.25	-	13.5	0.2244	0.931	3	20.23	0	1	0
9	1901T	40	NE	2010	Spring	1	4	100506	1	0.28	-	14	0.1836	0.931	3	20.23	0	1	1
9	1901T	40	NE	2010	Spring	1	5	100519	2	2.49	-	13	0.23	0.931	3	20.23	2	0	0
9	1901T	40	NE	2010	Fall	2	6	100918	2	0.03	25.5	19.3	0.0854	0.879	3.9	20.23	0	0	0
9	1901T	40	NE	2010	Fall	2	7	101002	2	0	12.3	14.2	0.0622	0.879	3.9	20.23	0	0	0
9	1901T	40	NE	2010	Fall	2	8	101016	3	0.74	21	15.3	0.1163	0.879	3.9	20.23	0	3	0
9	1901T	40	NE	2010	Fall	2	9	101030	3	0	24.5	14.2	0.0997	0.879	3.9	20.23	1	1	1
9	1901T	40	NE	2010	Fall	2	10	101112	2	0	-	11	0.0876	0.879	3.9	20.23	4	2	0
9	1901T	40	NE	2011	Spring	3	11	110311	1	2.36	-0.2	2.2	0.2189	0.807	4.5	33.26	3	6	0
9	1901T	40	NE	2011	Spring	3	12	110321	4	1.35	25.7	18.5	0.2192	0.807	4.5	33.26	0	8	0
9	1901T	40	NE	2011	Spring	3	13	110407	2	3.91	35.7	16.7	0.2153	0.807	4.5	33.26	0	2	1
9	1901T	40	NE	2011	Spring	3	14	110421	2	6.55	16.7	12.3	0.2268	0.807	4.5	33.26	0	3	0
9	1901T	40	NE	2011	Spring	3	15	110505	2	2.77	33.8	13.8	0.2145	0.807	4.5	33.26	1	1	0
9	1904T	40	SW	2010	Spring	1	1	100327	2	2.97	-	4.8	0.227	0.923	4.1	14.94	9	1	0
9	1904T	40	SW	2010	Spring	1	2	100409	3	6.68	-	13.3	0.227	0.923	4.1	14.94	3	1	0
9	1904T	40	SW	2010	Spring	1	3	100423	2	0.25	-	12.5	0.2449	0.923	4.1	14.94	1	0	0
9	1904T	40	SW	2010	Spring	1	4	100506	2	0.28	-	14.8	0.2362	0.923	4.1	14.94	0	0	0
9	1904T	40	SW	2010	Spring	1	5	100519	2	2.49	-	12.7	0.2606	0.923	4.1	14.94	0	0	0
9	1904T	40	SW	2010	Fall	2	6	100918	1	0.03	14.5	15.7	0.0504	0.873	3.4	14.94	0	0	0
9	1904T	40	SW	2010	Fall	2	7	101002	2	0	12.5	13.7	0.0566	0.873	3.4	14.94	0	0	0
9	1904T	40	SW	2010	Fall	2	8	101016	3	0.74	20.8	14.2	0.077	0.873	3.4	14.94	0	0	0
9	1904T	40	SW	2010	Fall	2	9	101030	2	0	10.2	7.2	0.0655	0.873	3.4	14.94	1	0	0
9	1904T	40	SW	2010	Fall	2	10	101112	3	0	25	15	0.0471	0.873	3.4	14.94	1	1	0
9	1904T	40	SW	2011	Spring	3	11	110311	2	2.36	7.2	3	0.2307	0.917	5.2	6.16	2	1	0
9	1904T	40	SW	2011	Spring	3	12	110321	2	1.35	25.7	15.7	0.2176	0.917	5.2	6.16	1	4	0
9	1904T	40	SW	2011	Spring	3	13	110407	2	3.91	29.5	14.3	0.1837	0.917	5.2	6.16	3	0	0
9	1904T	40	SW	2011	Spring	3	14	110421	1	6.55	4	6.3	0.2246	0.917	5.2	6.16	2	1	0
9	1904T	40	SW	2011	Spring	3	15	110505	2	2.77	23.5	9.5	0.2256	0.917	5.2	6.16	1	1	0
3	1302T	60	NE	2010	Spring	1	1	100313	1	0.18	-	6	0.244	0.965	4	133.82	3	4	0
3	1302T	60	NE	2010	Spring	1	2	100330	1	0.79	-	3.5	0.2279	0.965	4	133.82	7	6	0
3	1302T	60	NE	2010	Spring	1	3	100413	3	0	-	17.8	0.2385	0.965	4	133.82	2	4	1
3	1302T	60	NE	2010	Spring	1	4	100428	2	1.07	-	8	0.2344	0.965	4	133.82	3	4	1
3	1302T	60	NE	2010	Spring	1	5	100509	2	0.05	-	9	0.2308	0.965	4	133.82	4	1	1
3	1302T	60	NE	2010	Fall	2	6	100912	3	0.51	22.8	17.7	0.1282	0.954	6.2	133.82	0	0	1
3	1302T	60	NE	2010	Fall	2	7	100926	4	0	14.3	14.5	0.0619	0.954	6.2	133.82	1	1	1
3	1302T	60	NE	2010	Fall	2	8	101009	2	0	16.5	16.5	0.0619	0.954	6.2	133.82	4	0	0
3	1302T	60	NE	2010	Fall	2	9	101025	4	0	21.8	18.2	0.0695	0.954	6.2	133.82	5	1	0
3	1302T	60	NE	2010	Fall	2	10	101107	3	0.08	12.5	7	0.0989	0.954	6.2	133.82	1	1	0
3	1302T	60	NE	2011	Spring	3	11	110308	1	0.15	5.5	3.2	0.2286	0.954	4.6	48.2	6	3	0
3	1302T	60	NE	2011	Spring	3	12	110317	3	1.24	26.5	14.2	0.2067	0.954	4.6	48.2	7	6	1
3	1302T	60	NE	2011	Spring	3	13	110331	2	0	13.8	4.3	0.227	0.954	4.6	48.2	11	7	1
3	1302T	60	NE	2011	Spring	3	14	110414	3	1.12	27.3	17.8	0.2128	0.954	4.6	48.2	5	6	2
3	1302T	60	NE	2011	Spring	3	15	110429	1	1.96	9.3	9.7	0.2334	0.954	4.6	48.2	3	9	2
3	1304T	60	SW	2010	Spring	1	1	100313	3	0.18	-	7.3	0.2539	0.95	3.9	64.67	2	3	0
3	1304T	60	SW	2010	Spring	1	2	100331	2	0.23	-	11.2	0.2424	0.95	3.9	64.67	1	11	0
3	1304T	60	SW	2010	Spring	1	3	100414	2	0	-	16	0.255	0.95	3.9	64.67	1	2	0
3	1304T	60	SW	2010	Spring	1	4	100429	1	0.03	-	9.5	0.2482	0.95	3.9	64.67	3	3	0
3	1304T	60	SW	2010	Spring	1	5	100509	3	0.05	-	12.2	0.2136	0.95	3.9	64.67	1	0	0
3	1304T	60	SW	2010	Fall	2	6	100912	3	0.51	25.5	19.5	0.167	0.852	4.8	64.67	0	0	0
3	1304T	60	SW	2010	Fall	2	7	100926	3	0	14	15	0.0631	0.852	4.8	64.67	0	0	0
3	1304T	60	SW	2010	Fall	2	8	101009	3	0	30.5	23.5	0.0581	0.852	4.8	64.67	0	0	0
3	1304T	60	SW	2010	Fall	2	9	101025	3	0	22.8	18	0.0619	0.852	4.8	64.67	1	2	0
3	1304T	60	SW	2010	Fall	2	10	101107	3	0.08	16.5	11	0.0786	0.852	4.8	64.67	0	2	0
3	1304T	60	SW	2011	Spring	3	11	110308	2	0.15	15	7.7	0.2423	0.915	3.9	103.63	5	8	1
3	1304T	60	SW	2011	Spring	3	12	110317	2	1.24	26.7	13	0.2254	0.915	3.9	103.63	9	11	1
3	1304T	60	SW	2011	Spring	3	13	110331	3	0	17.2	11.2	0.2398	0.915	3.9	103.63	5	16	0
3	1304T	60	SW	2011	Spring	3	14	110414	2	1.12	33.2	15.3	0.1872	0.915	3.9	103.63	9	5	0
3	1304T	60	SW	2011	Spring	3	15	110429	2	1.96	27.3	13.7	0.2289	0.915	3.9	103.63	2	6	0
6	1601T	60	NE	2010	Spring	1	1	100320	2	0	-	10.7	0.2258	0.942	5.2	4.44	17	4	0
6	1601T	60	NE	2010	Spring	1	2	100404	3	0	-	17.5	0.2354	0.942	5.2	4.44	3	4	1
6	1601T	60	NE	2010	Spring	1	3	100417	2	0	-	12.3	0.2205	0.942	5.2	4.44	3	1	0
6	1601T	60	NE	2010	Spring	1	4	100430	2	0	-	15.7	0.2353	0.942	5.2	4.44	0	0	1
6	1601T	60	NE	2010	Spring	1	5	100514	1	1.78	-	16.3	0.2609	0.942	5.2	4.44	0	0	0
6	1601T	60	NE	2010	Fall	2	6	100912	1	1.09	13.5	16.3	0.0902	0.877	4.6	4.44	0	0	1
6	1601T	60	NE	2010	Fall	2	7	100926	2	0	11.2	14.2	0.0527	0.877	4.6	4.44	0	0	1
6	1601T	60	NE	2010	Fall	2	8	101010	2	0	24	16.5	0.0529	0.877	4.6	4.44	0	0	0
6	1601T	60	NE	2010	Fall	2	9	101029	3	1.32	10	9.5	0.0989	0.877	4.6	4.44	4	7	0
6	1601T	60	NE	2010	Fall	2	10	101107	1	0	-3.7	3.3	0.0754	0.877	4.6	4.44	1	4	0
6	1601T	60	NE	2011	Spring	3	11	110310	1	1.98	2.6	4.2	0.2289	0.954	6.8	38.91	4	7	0
6	1601T	60	NE	2011	Spring	3	12	110322	3	0.74	27.7	17.5	0.2095	0.954	6.8	38.91	2	5	0
6	1601T	60	NE	2011	Spring	3	13	110406	2	4.72	28	9.7	0.2311	0.954	6.8	38.91	2	6	0
6	1601T	60	NE	2011	Spring	3	14	110420	2	2.92	8.8	9.7	0.2205	0.954	6.8	38.91	2	10	1
6	1601T	60	NE	2011	Spring	3	15	110504	1	6.91	7.1	7.7	0.2468	0.954	6.8	38.91	2	3	0
6	1603T	60	SW	2010	Spring	1	1	100320	3	0	-	13.2	0.2237	0.919	3.3	0	10	7	0
6	1603T	60	SW	2010	Spring	1	2	100404	2	0	-	11.2	0.2273	0.919	3.3	0	6	3	0
6	1603T	60	SW	2010	Spring	1	3	100417	3	0	-	14.5	0.2094	0.919	3.3	0	2	1	0
6	1603T	60	SW	2010	Spring	1	4	100430	1	0	-	13.5	0.2335	0.919	3.3	0	1	0	0
6	1603T	60	SW	2010	Spring	1	5	100514	2	1.78	-	18.8	0.2575	0.919	3.3	0	0	0	0
6	1603T	60	SW	2010	Fall	2	6	100912	1	1.09	12.8	16.3	0.1047	0.867	3.7	0	0	0	0
6	1603T	60	SW	2010	Fall	2	7	100926	2	0	11.5	15	0.0489	0.867	3.7	0	0	0	0
6	1603T	60	SW	2010	Fall	2	8	101010	2	0	23.3	15.8	0.0445	0.867	3.7	0	1	0	0
6	1603T	60	SW	2010	Fall	2	9	101029	2	1.32	7.5	7	0.1097	0.867	3.7	0	5	0	0
6	1603T	60	SW	2010	Fall	2	10	101107	2	0	7.7	4.8	0.1047	0.867	3.7	0	2	1	0
6	1603T	60	SW	2011	Spring	3	11	110310	2	1.98	2.2	4.2	0.2335	0.888	4.8	4.81	4	1	0
6	1603T	60	SW	2011	Spring	3	12	110322	1	0.74	13	11.8	0.2108	0.888	4.8	4.81	7	6	0
6	1603T	60	SW	2011	Spring	3	13	110406	3	4.72	30.2	18.5	0.1741	0.888	4.8	4.81	1	8	0
6	1603T	60	SW	2011	Spring	3	14	110420	2	2.92	7.2	9.5	0.2165	0.888	4.8	4.81	1	2	0
6	1603T	60	SW	2011	Spring	3	15	110504	2	6.91	17.7	9.8	0.2321	0.888	4.8	4.81	1	0	0
9	1901T	60	NE	2010	Spring	1	1	100327	3	2.97	-	10.8	0.2445	0.958	4.1	68.16	1	5	0
9	1901T	60	NE	2010	Spring	1	2	100409	2	6.68	-	11.3	0.2215	0.958	4.1	68.16	2	4	1
9	1901T	60	NE	2010	Spring	1	3	100423	2	0.25	-	12.8	0.2276	0.958	4.1	68.16	0	0	0
9	1901T	60	NE	2010	Spring	1	4	100506	1	0.28	-	13.8	0.204	0.958	4.1	68.16	0	0	0
9	1901T	60	NE	2010	Spring	1	5	100519	3	2.49	-	13.7	0.2458	0.958	4.1	68.16	0	1	1
9	1901T	60	NE	2010	Fall	2	6	100918	2	0.03	23.2	18.3	0.0663	0.954	3.6	68.16	0	0	0
9	1901T	60	NE	2010	Fall	2	7	101002	2	0	12	13	0.0655	0.954	3.6	68.16	0	0	0
9	1901T	60	NE	2010	Fall	2	8	101016	2	0.74	14	10.8	0.0954	0.954	3.6	68.16	2	4	0
9	1901T	60	NE	2010	Fall	2	9	101030	4	0	16.7	12.2	0.0953	0.954	3.6	68.16	2	8	0
9	1901T	60	NE	2010	Fall	2	10	101112	2	0	17.5	11	0.0878	0.954	3.6	68.16	4	2	0
9	1901T	60	NE	2011	Spring	3	11	110311	1	2.36	2.3	2	0.2343	0.755	4.6	58.63	3	5	0
9	1901T	60	NE	2011	Spring	3	12	110321	3	1.35	34.2	18.2	0.2088	0.755	4.6	58.63	3	10	0
9	1901T	60	NE	2011	Spring	3	13	110407	2	3.91	32.7	14.2	0.2347	0.755	4.6	58.63	5	7	0
9	1901T	60	NE	2011	Spring	3	14	110421	3	6.55	24.7	16.3	0.2359	0.755	4.6	58.63	3	10	0
9	1901T	60	NE	2011	Spring	3	15	110505	2	2.77	30	14	0.2194	0.755	4.6	58.63	4	4	1
9	1904T	60	SW	2010	Spring	1	1	100327	1	2.97	-	1.5	0.2341	0.948	5.3	0	6	3	0
9	1904T	60	SW	2010	Spring	1	2	100409	3	6.68	-	16	0.2232	0.948	5.3	0	3	1	0
9	1904T	60	SW	2010	Spring	1	3	100423	2	0.25	-	12.7	0.2269	0.948	5.3	0	0	0	0
9	1904T	60	SW	2010	Spring	1	4	100506	2	0.28	-	14.8	0.2109	0.948	5.3	0	0	0	1
9	1904T	60	SW	2010	Spring	1	5	100519	1	2.49	-	12.5	0.2561	0.948	5.3	0	0	0	1
9	1904T	60	SW	2010	Fall	2	6	100918	1	0.03	15.3	15	0.0641	0.846	1.9	0	0	0	0
9	1904T	60	SW	2010	Fall	2	7	101002	2	0	13	12.8	0.0639	0.846	1.9	0	0	0	0
9	1904T	60	SW	2010	Fall	2	8	101016	3	0.74	21.2	15.7	0.0644	0.846	1.9	0	0	0	0
9	1904T	60	SW	2010	Fall	2	9	101030	2	0	9.3	8.2	0.0658	0.846	1.9	0	2	0	0
9	1904T	60	SW	2010	Fall	2	10	101112	3	0	25.8	14.3	0.0476	0.846	1.9	0	2	1	0
9	1904T	60	SW	2011	Spring	3	11	110311	2	2.36	11.3	2.2	0.2209	0.931	4.7	34.39	4	2	0
9	1904T	60	SW	2011	Spring	3	12	110321	2	1.35	30	17	0.2119	0.931	4.7	34.39	3	2	0
9	1904T	60	SW	2011	Spring	3	13	110407	3	3.91	24.3	18.8	0.1744	0.931	4.7	34.39	2	1	0
9	1904T	60	SW	2011	Spring	3	14	110421	2	6.55	19.7	9.3	0.2335	0.931	4.7	34.39	0	0	0
9	1904T	60	SW	2011	Spring	3	15	110505	2	2.77	14	9	0.231	0.931	4.7	34.39	0	0	0
