# Supplementary material for: Effects of Timber Harvests and Silvicultural Edges on Terrestrial Salamanders
Source: PLoS One. 2014 Dec 17;9(12):e114683. doi: 10.1371/journal.pone.0114683 (PMC4269416; doi:10.1371/journal.pone.0114683)
Supplement: S6 Data File — Downed woody debris data for edge effect grids. Volume of DWD as measured each spring at each edge effect grid. (CSV) [file pone.0114683.s013.csv]

Data file S6. Downed woody debris data for edge effect grids. Volume of DWD as measured each spring at each edge effect grid.
Unit	Transect	Distance	SlopeAspect	Year	SamplePeriod	DWD	DecayClass	DecayV
3	1302T	60	NE	2010	1	133.82	1	0
3	1302T	60	NE	2011	3	48.2	1	0
3	1302T	40	NE	2010	1	25.57	1	0
3	1302T	40	NE	2011	3	16.67	1	0
3	1302T	20	NE	2010	1	76.5	1	0
3	1302T	20	NE	2011	3	70.51	1	0
3	1302T	0	NE	2010	1	52.44	1	0
3	1302T	0	NE	2011	3	38.85	1	0
3	1302T	-20	NE	2010	1	128.21	1	4.44
3	1302T	-20	NE	2011	3	60.03	1	0
3	1302T	-40	NE	2010	1	73.99	1	0
3	1302T	-40	NE	2011	3	66.63	1	0
3	1304T	60	SW	2010	1	64.67	1	0
3	1304T	60	SW	2011	3	103.63	1	0
3	1304T	40	SW	2010	1	14.64	1	0
3	1304T	40	SW	2011	3	11.12	1	0
3	1304T	20	SW	2010	1	90.44	1	0
3	1304T	20	SW	2011	3	60.41	1	0
3	1304T	0	SW	2010	1	26.53	1	0
3	1304T	0	SW	2011	3	7.89	1	0
3	1304T	-20	SW	2010	1	115.24	1	0
3	1304T	-20	SW	2011	3	119.59	1	0
3	1304T	-40	SW	2010	1	97.32	1	0
3	1304T	-40	SW	2011	3	85.15	1	0
6	1601T	60	NE	2010	1	4.44	1	0
6	1601T	60	NE	2011	3	38.91	1	0
6	1601T	40	NE	2010	1	19.26	1	0
6	1601T	40	NE	2011	3	31.66	1	0
6	1601T	20	NE	2010	1	107.69	1	0
6	1601T	20	NE	2011	3	94.69	1	0
6	1601T	0	NE	2010	1	80.95	1	0
6	1601T	0	NE	2011	3	184.6	1	48.15
6	1601T	-20	NE	2010	1	64.74	1	0
6	1601T	-20	NE	2011	3	106.38	1	0
6	1601T	-40	NE	2010	1	73.07	1	0
6	1601T	-40	NE	2011	3	108.73	1	0
6	1603T	60	SW	2010	1	0	1	0
6	1603T	60	SW	2011	3	4.81	1	0
6	1603T	40	SW	2010	1	0	1	0
6	1603T	40	SW	2011	3	0	1	0
6	1603T	20	SW	2010	1	0	1	0
6	1603T	20	SW	2011	3	0	1	0
6	1603T	0	SW	2010	1	79.75	1	0
6	1603T	0	SW	2011	3	70.99	1	24.23
6	1603T	-20	SW	2010	1	82.27	1	0
6	1603T	-20	SW	2011	3	39.93	1	9.98
6	1603T	-40	SW	2010	1	167.15	1	0
6	1603T	-40	SW	2011	3	275.07	1	0
9	1901T	60	NE	2010	1	68.16	1	0
9	1901T	60	NE	2011	3	58.63	1	0
9	1901T	40	NE	2010	1	20.23	1	0
9	1901T	40	NE	2011	3	33.26	1	0
9	1901T	20	NE	2010	1	66.14	1	0
9	1901T	20	NE	2011	3	97.48	1	0
9	1901T	0	NE	2010	1	118.22	1	39.02
9	1901T	0	NE	2011	3	41.23	1	0
9	1901T	-20	NE	2010	1	51.9	1	9.98
9	1901T	-20	NE	2011	3	81.36	1	0
9	1901T	-40	NE	2010	1	40.67	1	0
9	1901T	-40	NE	2011	3	42.16	1	0
9	1904T	60	SW	2010	1	0	1	0
9	1904T	60	SW	2011	3	34.39	1	0
9	1904T	40	SW	2010	1	14.94	1	0
9	1904T	40	SW	2011	3	6.16	1	0
9	1904T	20	SW	2010	1	12.55	1	0
9	1904T	20	SW	2011	3	17.71	1	0
9	1904T	0	SW	2010	1	3.4	1	0
9	1904T	0	SW	2011	3	32.74	1	0
9	1904T	-20	SW	2010	1	51.36	1	0
9	1904T	-20	SW	2011	3	69.03	1	4.44
9	1904T	-40	SW	2010	1	75.01	1	0
9	1904T	-40	SW	2011	3	121.4	1	49.37
3	1302T	60	NE	2010	1	.	2	0
3	1302T	60	NE	2011	3	.	2	0
3	1302T	40	NE	2010	1	.	2	0
3	1302T	40	NE	2011	3	.	2	0
3	1302T	20	NE	2010	1	.	2	0
3	1302T	20	NE	2011	3	.	2	0
3	1302T	0	NE	2010	1	.	2	0
3	1302T	0	NE	2011	3	.	2	3.4
3	1302T	-20	NE	2010	1	.	2	18.15
3	1302T	-20	NE	2011	3	.	2	0
3	1302T	-40	NE	2010	1	.	2	52.01
3	1302T	-40	NE	2011	3	.	2	37.5
3	1304T	60	SW	2010	1	.	2	0
3	1304T	60	SW	2011	3	.	2	0
3	1304T	40	SW	2010	1	.	2	0
3	1304T	40	SW	2011	3	.	2	0
3	1304T	20	SW	2010	1	.	2	3.4
3	1304T	20	SW	2011	3	.	2	0
3	1304T	0	SW	2010	1	.	2	11.62
3	1304T	0	SW	2011	3	.	2	7.89
3	1304T	-20	SW	2010	1	.	2	109.2
3	1304T	-20	SW	2011	3	.	2	84.44
3	1304T	-40	SW	2010	1	.	2	62.15
3	1304T	-40	SW	2011	3	.	2	57.47
6	1601T	60	NE	2010	1	.	2	0
6	1601T	60	NE	2011	3	.	2	0
6	1601T	40	NE	2010	1	.	2	0
6	1601T	40	NE	2011	3	.	2	0
6	1601T	20	NE	2010	1	.	2	9.77
6	1601T	20	NE	2011	3	.	2	0
6	1601T	0	NE	2010	1	.	2	71.51
6	1601T	0	NE	2011	3	.	2	75.49
6	1601T	-20	NE	2010	1	.	2	23.85
6	1601T	-20	NE	2011	3	.	2	83.43
6	1601T	-40	NE	2010	1	.	2	46.39
6	1601T	-40	NE	2011	3	.	2	87.31
6	1603T	60	SW	2010	1	.	2	0
6	1603T	60	SW	2011	3	.	2	0
6	1603T	40	SW	2010	1	.	2	0
6	1603T	40	SW	2011	3	.	2	0
6	1603T	20	SW	2010	1	.	2	0
6	1603T	20	SW	2011	3	.	2	0
6	1603T	0	SW	2010	1	.	2	79.75
6	1603T	0	SW	2011	3	.	2	62.39
6	1603T	-20	SW	2010	1	.	2	66.24
6	1603T	-20	SW	2011	3	.	2	36.03
6	1603T	-40	SW	2010	1	.	2	135.57
6	1603T	-40	SW	2011	3	.	2	145.03
9	1901T	60	NE	2010	1	.	2	17.39
9	1901T	60	NE	2011	3	.	2	4.44
9	1901T	40	NE	2010	1	.	2	0
9	1901T	40	NE	2011	3	.	2	0
9	1901T	20	NE	2010	1	.	2	27.28
9	1901T	20	NE	2011	3	.	2	4.81
9	1901T	0	NE	2010	1	.	2	0
9	1901T	0	NE	2011	3	.	2	5.21
9	1901T	-20	NE	2010	1	.	2	26.19
9	1901T	-20	NE	2011	3	.	2	44.35
9	1901T	-40	NE	2010	1	.	2	9.56
9	1901T	-40	NE	2011	3	.	2	0
9	1904T	60	SW	2010	1	.	2	0
9	1904T	60	SW	2011	3	.	2	0
9	1904T	40	SW	2010	1	.	2	0
9	1904T	40	SW	2011	3	.	2	0
9	1904T	20	SW	2010	1	.	2	0
9	1904T	20	SW	2011	3	.	2	4.07
9	1904T	0	SW	2010	1	.	2	3.4
9	1904T	0	SW	2011	3	.	2	20.83
9	1904T	-20	SW	2010	1	.	2	51.36
9	1904T	-20	SW	2011	3	.	2	44.03
9	1904T	-40	SW	2010	1	.	2	58.71
9	1904T	-40	SW	2011	3	.	2	62.39
3	1302T	60	NE	2010	1	.	3	0
3	1302T	60	NE	2011	3	.	3	0
3	1302T	40	NE	2010	1	.	3	0
3	1302T	40	NE	2011	3	.	3	3.08
3	1302T	20	NE	2010	1	.	3	0
3	1302T	20	NE	2011	3	.	3	0
3	1302T	0	NE	2010	1	.	3	0
3	1302T	0	NE	2011	3	.	3	0
3	1302T	-20	NE	2010	1	.	3	0
3	1302T	-20	NE	2011	3	.	3	26.51
3	1302T	-40	NE	2010	1	.	3	0
3	1302T	-40	NE	2011	3	.	3	16.8
3	1304T	60	SW	2010	1	.	3	0
3	1304T	60	SW	2011	3	.	3	56.45
3	1304T	40	SW	2010	1	.	3	0
3	1304T	40	SW	2011	3	.	3	0
3	1304T	20	SW	2010	1	.	3	0
3	1304T	20	SW	2011	3	.	3	6.48
3	1304T	0	SW	2010	1	.	3	0
3	1304T	0	SW	2011	3	.	3	0
3	1304T	-20	SW	2010	1	.	3	0
3	1304T	-20	SW	2011	3	.	3	35.15
3	1304T	-40	SW	2010	1	.	3	0
3	1304T	-40	SW	2011	3	.	3	17.14
6	1601T	60	NE	2010	1	.	3	0
6	1601T	60	NE	2011	3	.	3	0
6	1601T	40	NE	2010	1	.	3	0
6	1601T	40	NE	2011	3	.	3	13.6
6	1601T	20	NE	2010	1	.	3	29.28
6	1601T	20	NE	2011	3	.	3	90.96
6	1601T	0	NE	2010	1	.	3	3.4
6	1601T	0	NE	2011	3	.	3	40.05
6	1601T	-20	NE	2010	1	.	3	30.87
6	1601T	-20	NE	2011	3	.	3	22.95
6	1601T	-40	NE	2010	1	.	3	0
6	1601T	-40	NE	2011	3	.	3	12.52
6	1603T	60	SW	2010	1	.	3	0
6	1603T	60	SW	2011	3	.	3	4.81
6	1603T	40	SW	2010	1	.	3	0
6	1603T	40	SW	2011	3	.	3	0
6	1603T	20	SW	2010	1	.	3	0
6	1603T	20	SW	2011	3	.	3	0
6	1603T	0	SW	2010	1	.	3	0
6	1603T	0	SW	2011	3	.	3	0
6	1603T	-20	SW	2010	1	.	3	0
6	1603T	-20	SW	2011	3	.	3	27.92
6	1603T	-40	SW	2010	1	.	3	0
6	1603T	-40	SW	2011	3	.	3	66.62
9	1901T	60	NE	2010	1	.	3	3.08
9	1901T	60	NE	2011	3	.	3	0
9	1901T	40	NE	2010	1	.	3	4.44
9	1901T	40	NE	2011	3	.	3	14.52
9	1901T	20	NE	2010	1	.	3	28.32
9	1901T	20	NE	2011	3	.	3	53.47
9	1901T	0	NE	2010	1	.	3	71.74
9	1901T	0	NE	2011	3	.	3	20.61
9	1901T	-20	NE	2010	1	.	3	15.73
9	1901T	-20	NE	2011	3	.	3	27.89
9	1901T	-40	NE	2010	1	.	3	19.99
9	1901T	-40	NE	2011	3	.	3	14.33
9	1904T	60	SW	2010	1	.	3	0
9	1904T	60	SW	2011	3	.	3	0
9	1904T	40	SW	2010	1	.	3	0
9	1904T	40	SW	2011	3	.	3	3.08
9	1904T	20	SW	2010	1	.	3	0
9	1904T	20	SW	2011	3	.	3	13.63
9	1904T	0	SW	2010	1	.	3	0
9	1904T	0	SW	2011	3	.	3	7.47
9	1904T	-20	SW	2010	1	.	3	0
9	1904T	-20	SW	2011	3	.	3	15.36
9	1904T	-40	SW	2010	1	.	3	0
9	1904T	-40	SW	2011	3	.	3	9.64
3	1302T	60	NE	2010	1	.	4	25.15
3	1302T	60	NE	2011	3	.	4	28.95
3	1302T	40	NE	2010	1	.	4	10.66
3	1302T	40	NE	2011	3	.	4	0
3	1302T	20	NE	2010	1	.	4	3.73
3	1302T	20	NE	2011	3	.	4	50.53
3	1302T	0	NE	2010	1	.	4	27.76
3	1302T	0	NE	2011	3	.	4	16.8
3	1302T	-20	NE	2010	1	.	4	17.75
3	1302T	-20	NE	2011	3	.	4	30.12
3	1302T	-40	NE	2010	1	.	4	4.07
3	1302T	-40	NE	2011	3	.	4	12.32
3	1304T	60	SW	2010	1	.	4	22.46
3	1304T	60	SW	2011	3	.	4	32.67
3	1304T	40	SW	2010	1	.	4	3.4
3	1304T	40	SW	2011	3	.	4	11.12
3	1304T	20	SW	2010	1	.	4	8.16
3	1304T	20	SW	2011	3	.	4	16.15
3	1304T	0	SW	2010	1	.	4	0
3	1304T	0	SW	2011	3	.	4	0
3	1304T	-20	SW	2010	1	.	4	6.04
3	1304T	-20	SW	2011	3	.	4	0
3	1304T	-40	SW	2010	1	.	4	9.25
3	1304T	-40	SW	2011	3	.	4	10.55
6	1601T	60	NE	2010	1	.	4	0
6	1601T	60	NE	2011	3	.	4	29.47
6	1601T	40	NE	2010	1	.	4	4.44
6	1601T	40	NE	2011	3	.	4	6.93
6	1601T	20	NE	2010	1	.	4	50.81
6	1601T	20	NE	2011	3	.	4	3.73
6	1601T	0	NE	2010	1	.	4	6.04
6	1601T	0	NE	2011	3	.	4	20.91
6	1601T	-20	NE	2010	1	.	4	4.81
6	1601T	-20	NE	2011	3	.	4	0
6	1601T	-40	NE	2010	1	.	4	26.68
6	1601T	-40	NE	2011	3	.	4	0
6	1603T	60	SW	2010	1	.	4	0
6	1603T	60	SW	2011	3	.	4	0
6	1603T	40	SW	2010	1	.	4	0
6	1603T	40	SW	2011	3	.	4	0
6	1603T	20	SW	2010	1	.	4	0
6	1603T	20	SW	2011	3	.	4	0
6	1603T	0	SW	2010	1	.	4	0
6	1603T	0	SW	2011	3	.	4	10.55
6	1603T	-20	SW	2010	1	.	4	6.04
6	1603T	-20	SW	2011	3	.	4	19.42
6	1603T	-40	SW	2010	1	.	4	19.26
6	1603T	-40	SW	2011	3	.	4	63.42
9	1901T	60	NE	2010	1	.	4	47.7
9	1901T	60	NE	2011	3	.	4	26.77
9	1901T	40	NE	2010	1	.	4	15.79
9	1901T	40	NE	2011	3	.	4	7.89
9	1901T	20	NE	2010	1	.	4	10.55
9	1901T	20	NE	2011	3	.	4	35.47
9	1901T	0	NE	2010	1	.	4	3.73
9	1901T	0	NE	2011	3	.	4	10.97
9	1901T	-20	NE	2010	1	.	4	0
9	1901T	-20	NE	2011	3	.	4	9.12
9	1901T	-40	NE	2010	1	.	4	11.12
9	1901T	-40	NE	2011	3	.	4	23.39
9	1904T	60	SW	2010	1	.	4	0
9	1904T	60	SW	2011	3	.	4	13.56
9	1904T	40	SW	2010	1	.	4	14.94
9	1904T	40	SW	2011	3	.	4	3.08
9	1904T	20	SW	2010	1	.	4	12.55
9	1904T	20	SW	2011	3	.	4	0
9	1904T	0	SW	2010	1	.	4	0
9	1904T	0	SW	2011	3	.	4	4.44
9	1904T	-20	SW	2010	1	.	4	0
9	1904T	-20	SW	2011	3	.	4	5.21
9	1904T	-40	SW	2010	1	.	4	16.3
9	1904T	-40	SW	2011	3	.	4	0
3	1302T	60	NE	2010	1	.	5	108.67
3	1302T	60	NE	2011	3	.	5	19.26
3	1302T	40	NE	2010	1	.	5	14.91
3	1302T	40	NE	2011	3	.	5	13.59
3	1302T	20	NE	2010	1	.	5	72.78
3	1302T	20	NE	2011	3	.	5	19.98
3	1302T	0	NE	2010	1	.	5	24.68
3	1302T	0	NE	2011	3	.	5	18.65
3	1302T	-20	NE	2010	1	.	5	87.87
3	1302T	-20	NE	2011	3	.	5	3.4
3	1302T	-40	NE	2010	1	.	5	17.9
3	1302T	-40	NE	2011	3	.	5	0
3	1304T	60	SW	2010	1	.	5	42.21
3	1304T	60	SW	2011	3	.	5	14.52
3	1304T	40	SW	2010	1	.	5	11.25
3	1304T	40	SW	2011	3	.	5	0
3	1304T	20	SW	2010	1	.	5	78.88
3	1304T	20	SW	2011	3	.	5	37.78
3	1304T	0	SW	2010	1	.	5	14.91
3	1304T	0	SW	2011	3	.	5	0
3	1304T	-20	SW	2010	1	.	5	0
3	1304T	-20	SW	2011	3	.	5	0
3	1304T	-40	SW	2010	1	.	5	25.91
3	1304T	-40	SW	2011	3	.	5	0
6	1601T	60	NE	2010	1	.	5	4.44
6	1601T	60	NE	2011	3	.	5	9.44
6	1601T	40	NE	2010	1	.	5	14.82
6	1601T	40	NE	2011	3	.	5	11.12
6	1601T	20	NE	2010	1	.	5	17.84
6	1601T	20	NE	2011	3	.	5	0
6	1601T	0	NE	2010	1	.	5	0
6	1601T	0	NE	2011	3	.	5	0
6	1601T	-20	NE	2010	1	.	5	5.21
6	1601T	-20	NE	2011	3	.	5	0
6	1601T	-40	NE	2010	1	.	5	0
6	1601T	-40	NE	2011	3	.	5	8.9
6	1603T	60	SW	2010	1	.	5	0
6	1603T	60	SW	2011	3	.	5	0
6	1603T	40	SW	2010	1	.	5	0
6	1603T	40	SW	2011	3	.	5	0
6	1603T	20	SW	2010	1	.	5	0
6	1603T	20	SW	2011	3	.	5	0
6	1603T	0	SW	2010	1	.	5	0
6	1603T	0	SW	2011	3	.	5	0
6	1603T	-20	SW	2010	1	.	5	9.98
6	1603T	-20	SW	2011	3	.	5	0
6	1603T	-40	SW	2010	1	.	5	12.32
6	1603T	-40	SW	2011	3	.	5	0
9	1901T	60	NE	2010	1	.	5	0
9	1901T	60	NE	2011	3	.	5	27.41
9	1901T	40	NE	2010	1	.	5	0
9	1901T	40	NE	2011	3	.	5	10.85
9	1901T	20	NE	2010	1	.	5	0
9	1901T	20	NE	2011	3	.	5	3.73
9	1901T	0	NE	2010	1	.	5	3.73
9	1901T	0	NE	2011	3	.	5	4.44
9	1901T	-20	NE	2010	1	.	5	0
9	1901T	-20	NE	2011	3	.	5	0
9	1901T	-40	NE	2010	1	.	5	0
9	1901T	-40	NE	2011	3	.	5	4.44
9	1904T	60	SW	2010	1	.	5	0
9	1904T	60	SW	2011	3	.	5	20.83
9	1904T	40	SW	2010	1	.	5	0
9	1904T	40	SW	2011	3	.	5	0
9	1904T	20	SW	2010	1	.	5	0
9	1904T	20	SW	2011	3	.	5	0
9	1904T	0	SW	2010	1	.	5	0
9	1904T	0	SW	2011	3	.	5	0
9	1904T	-20	SW	2010	1	.	5	0
9	1904T	-20	SW	2011	3	.	5	0
9	1904T	-40	SW	2010	1	.	5	0
9	1904T	-40	SW	2011	3	.	5	0
