# Supplementary material for: Effects of Timber Harvests and Silvicultural Edges on Terrestrial Salamanders
Source: PLoS One. 2014 Dec 17;9(12):e114683. doi: 10.1371/journal.pone.0114683 (PMC4269416; doi:10.1371/journal.pone.0114683)
Supplement: S7 Data File — Salamander count data for edge effect grids formatted for program PRESENCE. Salamander counts for the most commonly encountered species as formatted for N-mixture models in program PRESENCE. (CSV) [file pone.0114683.s014.csv]

Data file S7. Salamander count data for edge effect grids formatted for program PRESENCE. Salamander counts for the most commonly encountered species as formatted for N-mixture models in program PRESENCE.
								SamplePeriod	1	1	1	1	1	2	2	2	2	2	3	3	3	3	3	1	1	1	1	1	2	2	2	2	2	3	3	3	3	3	1	1	1	1	1	2	2	2	2	2	3
								Year	2010	2010	2010	2010	2010	2010	2010	2010	2010	2010	2011	2011	2011	2011	2011	2010	2010	2010	2010	2010	2010	2010	2010	2010	2010	2011	2011	2011	2011	2011	2010	2010	2010	2010	2010	2010	2010	2010	2010	2010	2011
								Season	Spring	Spring	Spring	Spring	Spring	Fall	Fall	Fall	Fall	Fall	Spring	Spring	Spring	Spring	Spring	Spring	Spring	Spring	Spring	Spring	Fall	Fall	Fall	Fall	Fall	Spring	Spring	Spring	Spring	Spring	Spring	Spring	Spring	Spring	Spring	Fall	Fall	Fall	Fall	Fall	Spring
								Survey	1	2	3	4	5	6	7	8	9	10	11	12	13	14	15	1	2	3	4	5	6	7	8	9	10	11	12	13	14	15	1	2	3	4	5	6	7	8	9	10	11
Unit	Transect	Distance	Distance coded	SlopeAspect	DWD	AvgCanopy	AvgLeaf	Site	REBA count															ZIZA count															NOSL count
3	1302T	60	0	1	91.01	0.96	4.93	1302T60	3	7	2	3	4	0	1	4	5	1	6	7	11	5	3	4	6	4	4	1	0	1	0	1	1	3	6	7	6	9	0	0	1	1	1	1	1	0	0	0	0
3	1302T	40	1	1	21.12	0.94	3.73	1302T40	5	3	2	4	1	0	1	1	1	0	3	4	4	6	4	5	0	0	1	0	0	0	0	1	1	1	6	3	3	1	0	0	0	1	0	3	1	0	0	0	0
3	1302T	20	2	1	73.51	0.89	4.27	1302T20	5	5	0	0	3	0	3	3	3	2	3	10	5	4	3	3	4	3	2	0	0	0	0	1	3	1	5	5	2	2	0	0	2	2	1	1	1	2	2	2	0
3	1302T	0	3	1	45.65	0.68	4.23	1302T0	6	3	1	0	1	0	1	0	1	2	1	1	4	4	2	4	6	4	1	1	0	0	0	4	1	6	8	8	5	2	0	0	2	1	2	1	0	0	0	0	0
3	1302T	-20	4	1	94.12	0.58	3.53	1302T-20	6	6	1	1	1	0	1	5	6	0	5	7	3	2	1	4	13	9	4	4	0	0	8	6	3	6	11	6	5	8	0	0	0	0	1	0	1	1	1	1	0
3	1302T	-40	5	1	70.31	0.37	3.4	1302T-40	2	6	1	2	2	1	1	7	4	0	2	4	2	0	4	3	9	6	16	7	0	3	20	13	6	3	7	4	7	3	0	0	2	1	1	0	0	1	1	0	0
3	1304T	60	0	2	84.15	0.91	4.2	1304T60	2	1	1	3	1	0	0	0	1	0	5	9	5	9	2	3	11	2	3	0	0	0	0	2	2	8	11	16	5	6	0	0	0	0	0	0	0	0	0	0	1
3	1304T	40	1	2	12.88	0.91	4.77	1304T40	2	6	0	1	0	1	0	0	3	1	1	8	9	3	0	4	8	3	1	0	0	0	0	1	7	6	14	12	6	3	0	0	0	1	1	0	0	0	0	0	0
3	1304T	20	2	2	75.43	0.9	4.4	1304T20	3	6	0	3	1	0	0	0	1	0	3	10	4	1	1	5	5	0	3	0	0	0	0	1	7	9	15	16	6	7	0	0	0	0	0	0	0	0	0	0	0
3	1304T	0	3	2	17.21	0.63	3.57	1304T0	1	5	1	1	0	0	0	0	0	1	5	9	5	3	2	10	7	2	1	0	0	0	0	0	4	10	23	13	5	7	0	0	0	0	0	0	0	0	0	0	0
3	1304T	-20	4	2	117.42	0.11	3.4	1304T-20	5	5	0	0	1	0	0	0	0	2	3	6	1	1	2	2	10	1	0	0	0	0	0	0	2	5	7	5	3	2	0	0	0	0	0	0	0	0	0	0	0
3	1304T	-40	5	2	91.24	0.13	3.4	1304T-40	2	3	0	0	1	0	0	0	1	1	3	5	1	0	0	3	4	0	0	0	0	0	0	0	1	2	4	9	6	1	0	0	0	1	0	0	0	0	0	0	0
6	1601T	60	0	1	21.68	0.92	5.53	1601T60	17	3	3	0	0	0	0	0	4	1	4	2	2	2	2	4	4	1	0	0	0	0	0	7	4	7	5	6	10	3	0	1	0	1	0	1	1	0	0	0	0
6	1601T	40	1	1	25.46	0.92	5.17	1601T40	7	4	3	0	0	0	0	2	3	1	3	2	2	1	4	5	3	3	0	0	0	0	0	6	1	5	7	5	5	0	0	0	1	1	2	0	0	0	0	0	0
6	1601T	20	2	1	101.19	0.9	5.3	1601T20	8	0	3	0	0	0	0	0	4	1	3	5	1	0	2	4	7	4	0	0	0	0	0	8	2	3	3	5	10	2	0	0	1	2	0	0	0	0	0	0	0
6	1601T	0	3	1	132.78	0.67	4.43	1601T0	9	5	3	1	0	0	0	0	1	1	4	2	0	5	1	3	4	1	2	0	0	0	0	8	1	11	3	8	4	1	0	0	0	1	1	0	0	0	0	0	0
6	1601T	-20	4	1	85.56	0.22	2.97	1601T-20	0	4	1	0	0	0	0	4	7	2	2	8	6	4	2	4	7	3	2	0	0	0	0	1	1	1	6	5	7	1	0	0	0	0	0	0	1	0	0	0	0
6	1601T	-40	5	1	90.9	0.09	2.83	1601T-40	10	4	2	0	0	0	0	5	7	0	5	8	9	1	1	4	14	6	2	0	0	0	0	7	0	6	5	2	3	2	0	0	0	0	1	0	0	0	0	0	0
6	1603T	60	0	2	2.41	0.89	3.93	1603T60	10	6	2	1	0	0	0	1	5	2	4	7	1	1	1	7	3	1	0	0	0	0	0	0	1	1	6	8	2	0	0	0	0	0	0	0	0	0	0	0	0
6	1603T	40	1	2	0	0.92	3.83	1603T40	9	4	1	2	0	0	0	0	2	1	3	10	3	2	4	10	5	2	0	0	0	0	0	2	0	4	13	4	8	0	1	1	0	2	0	0	0	0	0	0	0
6	1603T	20	2	2	0	0.9	3.6	1603T20	15	4	0	2	0	0	0	0	2	6	4	13	6	3	3	4	3	1	0	0	0	0	0	1	0	2	13	3	5	1	0	0	0	1	1	0	0	0	0	0	0
6	1603T	0	3	2	75.37	0.52	2.77	1603T0	2	4	0	1	1	0	0	0	0	2	5	7	2	1	2	4	1	0	0	0	0	0	0	4	2	0	3	0	1	1	0	0	0	1	1	0	0	0	0	0	0
6	1603T	-20	4	2	61.1	0.1	1.9	1603T-20	5	3	0	0	0	0	0	0	2	0	7	3	6	1	1	5	3	0	0	0	0	0	0	2	2	3	3	4	1	1	0	0	0	0	4	0	0	0	0	0	0
6	1603T	-40	5	2	221.11	0.04	3.07	1603T-40	3	1	0	0	0	0	0	0	1	0	4	2	7	2	1	4	0	1	0	0	0	0	0	5	5	6	3	3	2	1	0	0	1	1	2	0	0	0	0	0	0
9	1901T	60	0	1	63.4	0.89	4.1	1901T60	1	2	0	0	0	0	0	2	2	4	3	3	5	3	4	5	4	0	0	1	0	0	4	8	2	5	10	7	10	4	0	1	0	0	1	0	0	0	0	0	0
9	1901T	40	1	1	26.75	0.87	3.8	1901T40	6	1	0	0	2	0	0	0	1	4	3	0	0	0	1	3	2	1	1	0	0	0	3	1	2	6	8	2	3	1	0	1	0	1	0	0	0	0	1	0	0
9	1901T	20	2	1	81.81	0.84	4.4	1901T20	3	7	2	2	1	0	0	1	1	3	8	2	1	1	3	7	3	1	0	0	0	0	1	2	0	3	6	1	5	3	0	0	0	0	0	0	0	0	0	0	0
9	1901T	0	3	1	79.73	0.66	3.67	1901T0	9	8	0	0	0	0	0	0	1	1	3	4	1	0	3	13	5	2	0	0	0	0	1	5	2	1	3	1	2	3	0	0	0	0	0	0	0	0	0	0	0
9	1901T	-20	4	1	66.63	0.37	3.37	1901T-20	4	4	1	0	0	0	0	3	1	2	3	2	0	0	1	9	2	0	0	0	0	0	1	4	5	6	2	2	0	0	0	0	0	1	0	0	0	0	0	0	0
9	1901T	-40	5	1	41.42	0.33	3.6	1901T-40	6	4	0	1	0	0	0	1	2	2	1	2	0	0	1	6	5	0	0	0	0	0	5	7	4	1	8	4	0	2	0	0	0	0	1	0	0	1	0	0	0
9	1904T	60	0	2	17.2	0.91	3.97	1904T60	6	3	0	0	0	0	0	0	2	2	4	3	2	0	0	3	1	0	0	0	0	0	0	0	1	2	2	1	0	0	0	0	0	1	1	0	0	0	0	0	0
9	1904T	40	1	2	10.55	0.9	4.23	1904T40	9	3	1	0	0	0	0	0	1	1	2	1	3	2	1	1	1	0	0	0	0	0	0	0	1	1	4	0	1	1	0	0	0	0	0	0	0	0	0	0	0
9	1904T	20	2	2	15.13	0.87	3.07	1904T20	5	2	0	0	0	0	0	0	0	0	0	4	0	5	1	4	0	0	0	0	0	0	0	1	0	0	4	0	0	0	0	0	0	0	0	0	0	0	0	0	0
9	1904T	0	3	2	18.07	0.54	2.7	1904T0	6	1	0	0	0	0	0	0	0	0	3	5	2	1	0	4	0	0	0	0	0	0	0	0	0	0	3	1	1	0	0	0	0	1	0	0	0	0	0	0	0
9	1904T	-20	4	2	60.2	0.2	2.47	1904T-20	4	2	0	0	0	0	0	0	2	2	1	3	0	0	0	2	0	0	0	0	0	0	0	0	0	0	0	0	0	0	1	0	0	0	0	0	0	0	0	0	0
9	1904T	-40	5	2	98.21	0.13	3.27	1904T-40	2	0	0	0	0	0	0	0	0	0	3	0	0	1	1	4	0	0	0	0	0	0	0	0	0	0	1	0	0	0	0	1	1	0	1	0	0	0	0	0	0
[truncated: 4 more columns]
