# Supplementary material for: Effects of Timber Harvests and Silvicultural Edges on Terrestrial Salamanders
Source: PLoS One. 2014 Dec 17;9(12):e114683. doi: 10.1371/journal.pone.0114683 (PMC4269416; doi:10.1371/journal.pone.0114683)
Supplement: S8 Data File — Survey covariate data at edge effect grids formatted for program PRESENCE. Precipitation, cover board temperature, season, and soil moisture data at edge effect grids as formatted for N-mixture models. (CSV) [file pone.0114683.s015.csv]

Data file S8. Survey covariate data at edge effect grids formatted for program PRESENCE. Precipitation, cover board temperature, season, and soil moisture data at edge effect grids as formatted for N-mixture models.
SamplePeriod	1	1	1	1	1	2	2	2	2	2	3	3	3	3	3	1	1	1	1	1	2	2	2	2	2	3	3	3	3	3	1	1	1	1	1	2	2	2	2	2	3	3	3	3	3	1	1	1	1
Year	2010	2010	2010	2010	2010	2010	2010	2010	2010	2010	2011	2011	2011	2011	2011	2010	2010	2010	2010	2010	2010	2010	2010	2010	2010	2011	2011	2011	2011	2011	2010	2010	2010	2010	2010	2010	2010	2010	2010	2010	2011	2011	2011	2011	2011	2010	2010	2010	2010
Season	Spring	Spring	Spring	Spring	Spring	Fall	Fall	Fall	Fall	Fall	Spring	Spring	Spring	Spring	Spring	Spring	Spring	Spring	Spring	Spring	Fall	Fall	Fall	Fall	Fall	Spring	Spring	Spring	Spring	Spring	Spring	Spring	Spring	Spring	Spring	Fall	Fall	Fall	Fall	Fall	Spring	Spring	Spring	Spring	Spring	Spring	Spring	Spring	Spring
Survey	1	2	3	4	5	6	7	8	9	10	11	12	13	14	15	1	2	3	4	5	6	7	8	9	10	11	12	13	14	15	1	2	3	4	5	6	7	8	9	10	11	12	13	14	15	1	2	3	4
Site	Precip (cm)															ACO Temp C															Soil															Season
1302T60	0.18	0.79	0	1.07	0.05	0.51	0	0	0	0.08	0.15	1.24	0	1.12	1.96	6	3.5	17.8	8	9	17.7	14.5	16.5	18.2	7	3.2	14.2	4.3	17.8	9.7	0.244	0.2279	0.2385	0.2344	0.2308	0.1282	0.0619	0.0619	0.0695	0.0989	0.2286	0.2067	0.227	0.2128	0.2334	2	2	2	2
1302T40	0.18	0.79	0	1.07	0.05	0.51	0	0	0	0.08	0.15	1.24	0	1.12	1.96	7	7.3	14.5	7.5	11	18.8	14.5	17.3	18.7	4	3.2	14.2	5.2	13.5	10.7	0.2521	0.2489	0.242	0.2564	0.237	0.1535	0.0796	0.0739	0.0909	0.1115	0.2294	0.1569	0.2219	0.2111	0.2542	2	2	2	2
1302T20	0.18	0.79	0	1.07	0.05	0.51	0	0	0	0.08	0.15	1.24	0	1.12	1.96	6.7	14.3	18.7	12	10.3	18.8	15	13	17.8	6.7	4.3	14.5	2.8	16.2	10	0.2869	0.2611	0.2443	0.2546	0.233	0.1502	0.0676	0.08	0.0935	0.1328	0.2519	0.1793	0.2381	0.2225	0.2523	2	2	2	2
1302T0	0.18	0.79	0	1.07	0.05	0.51	0	0	0	0.08	0.15	1.24	0	1.12	1.96	8.3	16	20	11	11.8	20	14.7	11.5	17.2	10.3	9.3	19.3	8.5	22.5	10.7	0.3131	0.2524	0.2636	0.2853	0.2746	0.1659	0.08	0.0815	0.11	0.1578	0.2787	0.2481	0.2694	0.2433	0.2643	2	2	2	2
1302T-20	0.18	0.79	0	1.07	0.05	0.51	0	0	0	0.08	0.15	1.24	0	1.12	1.96	8	16	20.7	18.8	14.8	19	15	11.5	17.8	3.3	8.8	13.7	1.9	18.7	11.5	0.2964	0.2753	0.2544	0.2728	0.2644	0.2039	0.1305	0.1232	0.1443	0.1771	0.2538	0.1956	0.2373	0.2265	0.2543	2	2	2	2
1302T-40	0.18	0.79	0	1.07	0.05	0.51	0	0	0	0.08	0.15	1.24	0	1.12	1.96	7.3	5.3	15	10.2	11.5	18.2	14.5	12.5	17.8	0.5	5.3	9.2	4.3	13.8	9.8	0.269	0.2663	0.2496	0.2342	0.2438	0.1822	0.1226	0.1238	0.1454	0.1742	0.2351	0.1934	0.2171	0.2146	0.2546	2	2	2	2
1304T60	0.18	0.23	0	0.03	0.05	0.51	0	0	0	0.08	0.15	1.24	0	1.12	1.96	7.3	11.2	16	9.5	12.2	19.5	15	23.5	18	11	7.7	13	11.2	15.3	13.7	0.2539	0.2424	0.255	0.2482	0.2136	0.167	0.0631	0.0581	0.0619	0.0786	0.2423	0.2254	0.2398	0.1872	0.2289	2	2	2	2
1304T40	0.18	0.23	0	0.03	0.05	0.51	0	0	0	0.08	0.15	1.24	0	1.12	1.96	7.3	11.2	16	11.7	13.5	18.5	14.3	13.5	17.5	11.2	6.8	10.2	9	13	12.2	0.2348	0.1336	0.2337	0.2485	0.2172	0.126	0.0582	0.0573	0.0584	0.0917	0.216	0.2174	0.2217	0.2119	0.2284	2	2	2	2
1304T20	0.18	0.23	0	0.03	0.05	0.51	0	0	0	0.08	0.15	1.24	0	1.12	1.96	7.5	15.5	20.5	11.2	10.7	19.5	14.5	12.8	17.3	10.2	8	11.8	7.8	13.2	13.2	0.2273	0.2455	0.2216	0.2232	0.2035	0.1092	0.0488	0.0555	0.0517	0.0676	0.2109	0.2134	0.2236	0.2074	0.2343	2	2	2	2
1304T0	0.18	0.23	0	0.03	0.05	0.51	0	0	0	0.08	0.15	1.24	0	1.12	1.96	8	18.2	17.7	13.3	15.7	21.3	16.7	12.3	20.2	12.5	11.5	5.8	12.3	17	14.5	0.2722	0.1988	0.2601	0.2511	0.2351	0.1484	0.0579	0.0551	0.0552	0.0861	0.2371	0.2378	0.2445	0.2248	0.2468	2	2	2	2
1304T-20	0.18	0.23	0	0.03	0.05	0.51	0	0	0	0.08	0.15	1.24	0	1.12	1.96	7.5	20.8	16.8	14	19.7	33.2	17.7	19.25	19.5	13.2	10.2	16.3	6.7	11.3	14.8	0.297	0.1697	0.2724	0.234	0.2393	0.1143	0.0812	0.0652	0.0801	0.1225	0.2562	0.2306	0.2433	0.2385	0.2385	2	2	2	2
1304T-40	0.18	0.23	0	0.03	0.05	0.51	0	0	0	0.08	0.15	1.24	0	1.12	1.96	7.7	17.3	19.2	16.3	16.8	22.7	16.2	27.8	21.2	17.3	11.3	12.7	7	15.8	16.3	0.2886	0.2379	0.2646	0.2574	0.2428	0.105	0.0935	0.0623	0.0774	0.0816	0.2448	0.238	0.2506	0.2197	0.2606	2	2	2	2
1601T60	0	0	0	0	1.78	1.09	0	0	1.32	0	1.98	0.74	4.72	2.92	6.91	10.7	17.5	12.3	15.7	16.3	16.3	14.2	16.5	9.5	3.3	4.2	17.5	9.7	9.7	7.7	0.2258	0.2354	0.2205	0.2353	0.2609	0.0902	0.0527	0.0529	0.0989	0.0754	0.2289	0.2095	0.2311	0.2205	0.2468	2	2	2	2
1601T40	0	0	0	0	1.78	1.09	0	0	1.32	0	1.98	0.74	4.72	2.92	6.91	9.8	16.5	10.7	15.5	15	15.3	13.5	15.7	9.3	1	3.2	19.8	12	8.5	8.8	0.2472	0.2411	0.2347	0.2544	0.2635	0.1208	0.0647	0.0589	0.0954	0.0794	0.247	0.205	0.234	0.2308	0.2645	2	2	2	2
1601T20	0	0	0	0	1.78	1.09	0	0	1.32	0	1.98	0.74	4.72	2.92	6.91	11.2	15.2	10.8	18	-	15.8	13.5	13	9.5	2	4	20.7	8.3	9.7	9.2	0.2403	0.227	0.2424	0.2421	0.262	0.1176	0.0552	0.048	0.1097	0.0782	0.2312	0.2057	0.244	0.2225	0.2588	2	2	2	2
1601T0	0	0	0	0	1.78	1.09	0	0	1.32	0	1.98	0.74	4.72	2.92	6.91	11.5	15.8	11.2	22.8	16.5	15.2	12.8	10.5	7.3	-1	3.3	19.2	16.2	10.3	9.4	0.2301	0.2383	0.2278	0.2306	0.2514	0.1011	0.0523	0.0478	0.105	0.0956	0.2439	0.191	0.2376	0.2369	0.253	2	2	2	2
1601T-20	0	0	0	0	1.78	1.09	0	0	1.32	0	1.98	0.74	4.72	2.92	6.91	12.8	11	10.2	16.5	-	15.2	13.8	11.3	8.5	2.5	4	17	10.5	10.5	17.2	0.2295	0.2337	0.239	0.234	0.2655	0.148	0.1062	0.1185	0.1604	0.1503	0.2564	0.1624	0.246	0.2409	0.2724	2	2	2	2
1601T-40	0	0	0	0	1.78	1.09	0	0	1.32	0	1.98	0.74	4.72	2.92	6.91	14.7	12.3	12.3	18.7	18.5	14.5	13.5	14.5	6.5	0.5	4	14.3	12.2	10.8	7.2	0.2337	0.2412	0.2468	0.2469	0.265	0.1431	0.108	0.0967	0.1718	0.1486	0.2509	0.2114	0.2437	0.2457	0.2508	2	2	2	2
1603T60	0	0	0	0	1.78	1.09	0	0	1.32	0	1.98	0.74	4.72	2.92	6.91	13.2	11.2	14.5	13.5	18.8	16.3	15	15.8	7	4.8	4.2	11.8	18.5	9.5	9.8	0.2237	0.2273	0.2094	0.2335	0.2575	0.1047	0.0489	0.0445	0.1097	0.1047	0.2335	0.2108	0.1741	0.2165	0.2321	2	2	2	2
1603T40	0	0	0	0	1.78	1.09	0	0	1.32	0	1.98	0.74	4.72	2.92	6.91	14.3	8.3	12.7	13.5	20.7	15.7	14.2	15.5	13	2	3.7	12.5	16.7	10.5	10	0.2258	0.2338	0.2316	0.2276	0.2592	0.0937	0.0563	0.0394	0.1045	0.0976	0.2221	0.2146	0.1907	0.2243	0.2505	2	2	2	2
1603T20	0	0	0	0	1.78	1.09	0	0	1.32	0	1.98	0.74	4.72	2.92	6.91	12.8	9.2	12.2	13.5	16.5	16.2	15	15.8	13.3	4.8	5	14	11.7	11.2	12.2	0.2283	0.2406	0.2182	0.2145	0.2522	0.1103	0.0485	0.0409	0.0862	0.0956	0.2278	0.2101	0.187	0.2206	0.2341	2	2	2	2
1603T0	0	0	0	0	1.78	1.09	0	0	1.32	0	1.98	0.74	4.72	2.92	6.91	16.8	8.5	15.3	14.7	25.7	15.2	15.3	19.2	9.5	6.3	4	12	21.7	10.2	11.5	0.2224	0.2208	0.2118	0.2224	0.2445	0.115	0.0307	-	0.0827	0.087	0.2303	0.1346	0.2023	0.2087	0.2293	2	2	2	2
1603T-20	0	0	0	0	1.78	1.09	0	0	1.32	0	1.98	0.74	4.72	2.92	6.91	16.3	9.2	23.3	20.8	47	14.5	14.8	13.8	6.3	1	4.7	16.8	21	11.2	16.5	0.2048	0.2014	0.2062	0.2333	0.231	0.1178	0.047	0.0317	0.1132	0.1	0.2276	0.2002	0.1994	0.2075	0.2391	2	2	2	2
1603T-40	0	0	0	0	1.78	1.09	0	0	1.32	0	1.98	0.74	4.72	2.92	6.91	16.2	9.2	23.2	14.2	27.8	14.8	15.2	15.8	15.2	1	5.5	12.5	22.2	12.5	14.5	0.2172	0.2081	0.2012	0.2211	0.2478	0.1198	0.047	0.0318	0.1067	0.0937	0.2186	0.2058	0.1989	0.2149	0.2227	2	2	2	2
1901T60	2.97	6.68	0.25	0.28	2.49	0.03	0	0.74	0	0	2.36	1.35	3.91	6.55	2.77	10.8	11.3	12.8	13.8	13.7	18.3	13	10.8	12.2	11	2	18.2	14.2	16.3	14	0.2445	0.2215	0.2276	0.204	0.2458	0.0663	0.0655	0.0954	0.0953	0.0878	0.2343	0.2088	0.2347	0.2359	0.2194	2	2	2	2
1901T40	2.97	6.68	0.25	0.28	2.49	0.03	0	0.74	0	0	2.36	1.35	3.91	6.55	2.77	13.3	15.2	13.5	14	13	19.3	14.2	15.3	14.2	11	2.2	18.5	16.7	12.3	13.8	0.2285	0.2293	0.2244	0.1836	0.23	0.0854	0.0622	0.1163	0.0997	0.0876	0.2189	0.2192	0.2153	0.2268	0.2145	2	2	2	2
1901T20	2.97	6.68	0.25	0.28	2.49	0.03	0	0.74	0	0	2.36	1.35	3.91	6.55	2.77	-	-	-	-	-	-	-	-	-	-	-	-	-	-	-	0.2359	0.2282	0.233	0.1844	0.2321	0.0683	0.0625	0.1146	0.1142	0.0899	0.2229	0.21	0.1969	0.2291	0.2184	2	2	2	2
1901T0	2.97	6.68	0.25	0.28	2.49	0.03	0	0.74	0	0	2.36	1.35	3.91	6.55	2.77	13.5	17.7	14.5	24.3	14	25.8	14.8	-	19	18.3	13.2	20.5	24.5	14.2	12.2	0.2418	0.2358	0.227	0.2054	0.2488	0.0647	0.056	0.0876	0.1249	0.0772	0.2238	0.2184	0.209	0.2298	0.2184	2	2	2	2
1901T-20	2.97	6.68	0.25	0.28	2.49	0.03	0	0.74	0	0	2.36	1.35	3.91	6.55	2.77	10.5	8.2	13.7	16.8	13.2	23.3	13.8	-	15	9.3	8.8	18	12	13.3	14	0.2443	0.2341	0.2334	0.2047	0.2687	0.1254	0.0942	0.1521	0.1653	0.1173	0.241	0.2239	0.2156	0.2389	0.234	2	2	2	2
1901T-40	2.97	6.68	0.25	0.28	2.49	0.03	0	0.74	0	0	2.36	1.35	3.91	6.55	2.77	12	6.2	13.7	17.5	15.5	20	13.8	-	14.7	-	2.3	24.2	8.8	11	8.7	0.2539	0.2406	0.2543	0.2238	0.2519	0.1322	0.1052	0.1647	0.1604	0.1479	0.2494	0.2101	0.2504	0.2388	0.2305	2	2	2	2
1904T60	2.97	6.68	0.25	0.28	2.49	0.03	0	0.74	0	0	2.36	1.35	3.91	6.55	2.77	1.5	16	12.7	14.8	12.5	15	12.8	15.7	8.2	14.3	2.2	17	18.8	9.3	9	0.2341	0.2232	0.2269	0.2109	0.2561	0.0641	0.0639	0.0644	0.0658	0.0476	0.2209	0.2119	0.1744	0.2335	0.231	2	2	2	2
1904T40	2.97	6.68	0.25	0.28	2.49	0.03	0	0.74	0	0	2.36	1.35	3.91	6.55	2.77	4.8	13.3	12.5	14.8	12.7	15.7	13.7	14.2	7.2	15	3	15.7	14.3	6.3	9.5	0.227	0.227	0.2449	0.2362	0.2606	0.0504	0.0566	0.077	0.0655	0.0471	0.2307	0.2176	0.1837	0.2246	0.2256	2	2	2	2
1904T20	2.97	6.68	0.25	0.28	2.49	0.03	0	0.74	0	0	2.36	1.35	3.91	6.55	2.77	6.7	14	13.3	15.7	12.5	15.7	12.8	17.2	5.4	18.8	1.5	16.8	15.3	6.8	11	0.2332	0.2459	0.2242	0.2028	0.2515	0.0711	0.0711	0.0874	0.0639	0.0407	0.2335	0.2213	0.199	0.2159	0.2253	2	2	2	2
1904T0	2.97	6.68	0.25	0.28	2.49	0.03	0	0.74	0	0	2.36	1.35	3.91	6.55	2.77	9.3	15.7	12.7	19.5	13.5	16.3	14.7	25.5	10.8	23	11.7	12.7	19.2	14.2	16.5	0.2267	0.2019	0.2059	0.1871	0.2178	0.0423	0.0328	0.0828	0.0649	0.034	0.2086	0.1923	0.1865	0.2236	0.2104	2	2	2	2
1904T-20	2.97	6.68	0.25	0.28	2.49	0.03	0	0.74	0	0	2.36	1.35	3.91	6.55	2.77	7.2	17.8	14	17.8	13.5	17	15.2	22.5	14.3	-	15.3	18.5	20.5	7.5	14	0.2498	0.2305	0.2156	0.2151	0.2477	0.0647	0.1169	0.0614	0.0709	0.0454	0.224	0.2135	0.2091	0.2303	0.2225	2	2	2	2
1904T-40	2.97	6.68	0.25	0.28	2.49	0.03	0	0.74	0	0	2.36	1.35	3.91	6.55	2.77	13.3	19.3	14.3	20.7	14	23.7	14	25.7	10.2	26.3	15.8	19.2	24.5	15.3	19	0.2337	0.2227	0.239	0.2216	0.2538	0.0658	0.0904	0.0885	0.0686	0.0465	0.2216	0.2248	0.2145	0.2357	0.2261	2	2	2	2
[truncated: 11 more columns]
